# Supplementary material for: Rapid identification of microbial pathogens and antimicrobial resistance from bloodstream infections using long-read sequencing
Source: Microb Genom. 2026 Jun 11;12(6):001699. doi: 10.1099/mgen.0.001699 (PMC13256323; doi:10.1099/mgen.0.001699)
Supplement: Table S1. [file mgen-12-01699-s002.xlsx]

## Sheet: suppl_table1
Supplementary Table 1. Blood culture sample line list including organism identity, read and assembly statistics, and accessions
blood_culture_sampleID	genomic_workflow_speciesID_1	genomic_workflow_speciesID_2	genomic_workflow_speciesID_3	genomic_workflow_speciesID_4	conventional_MALDITOF_workflow_speciesID_1	conventional_MALDITOF_workflow_speciesID_2	conventional_MALDITOF_workflow_speciesID_3	taxonomic_identification_result	reads_count_20h	reads_total_bases_20h	reads_median_quality_20h	reads_length_N50_bp_20h	assembly_completeness_percentage_20h	assembly_contamination_percentage_20h	assembly_size_bp_20h	assembly_average_coverage_20h	assembly_number_of_contigs_20h	assembly_N50_bp_20h	assembly_maximum_contig_length_bp_20h	assembly_GC_content_20h	matching_pure_isolate_speciesID_1	matching_pure_isolate_speciesID_2	matching_pure_isolate_speciesID_3	matching_pure_isolate_sampleID_1	matching_pure_isolate_sampleID_2	matching_pure_isolate_sampleID_3	matching_pure_isolate_biosample_accession_1	matching_pure_isolate_biosample_accession_2	matching_pure_isolate_biosample_accession_3
20231108_sample03	Staphylococcus epidermidis	Bacillus anthracis	NA	NA	Staphylococcus epidermidis	Bacillus cereus	NA	genomic method more accurate than conventional method	70024	86391953	14.2	2807	100	42.58	6956249	10.5069	394	26161	393771	0.34	Staphylococcus epidermidis	Bacillus anthracis	NA	N24-00329	N24-00330	NA	SAMN54118379	SAMN54118380	NA
20231108_sample06	Staphylococcus epidermidis	NA	NA	NA	Staphylococcus epidermidis	NA	NA	genomic method matched conventional method	344643	555416943	16.4	2996	100	0.03	2506881	201.184	3	2458403	2458403	0.32	Staphylococcus epidermidis	NA	NA	N24-00333	NA	NA	SAMN54118381	NA	NA
20231108_sample09	Micrococcus luteus	NA	NA	NA	Micrococcus luteus	NA	NA	genomic method matched conventional method	139149	152435177	14.2	2206	99.99	0.01	2597651	50.7866	5	872736	1291429	0.73	Micrococcus luteus	NA	NA	N24-00335	NA	NA	SAMN54118382	NA	NA
20231115_sample01	Rothia sp. HMSC078H08	NA	NA	NA	Rothia mucilaginosa	NA	NA	genomic method more accurate than conventional method	143343	186290560	15.4	2211	100	0.03	2370195	69.3341	3	1601786	1601786	0.6	Rothia sp. HMSC078H08	NA	NA	N24-00336	NA	NA	SAMN54118383	NA	NA
20231115_sample03	Enterobacter hormaechei	Rothia sp. HMSC078H08	NA	NA	Rothia mucilaginosa	Enterobacter cloacae	NA	genomic method more accurate than conventional method	120655	126208944	14.6	1971	100	54.64	7213081	15.6447	603	19560	154405	0.56	Rothia sp. HMSC078H08	Enterobacter hormaechei	NA	N24-00336	N24-00337	NA	SAMN54118383	SAMN54118384	NA
20231115_sample04	Rothia sp. HMSC078H08	Enterobacter hormaechei	NA	NA	Rothia mucilaginosa	NA	NA	genomic method detected more species	191687	236138065	15.7	1961	99.98	2.87	2788570	75.3045	94	1605971	1605971	0.59	Rothia sp. HMSC078H08	NA	NA	N24-00336	NA	NA	SAMN54118383	NA	NA
20231128_sample01	Staphylococcus aureus	NA	NA	NA	Staphylococcus aureus	NA	NA	genomic method matched conventional method	65114	143056503	18.3	3808	100	0.23	2796833	47.4558	2	2402398	2402398	0.33	Staphylococcus aureus	NA	NA	N24-00338	NA	NA	SAMN54118385	NA	NA
20231128_sample02	Streptococcus pneumoniae	NA	NA	NA	Streptococcus pneumoniae	NA	NA	genomic method matched conventional method	46396	102068640	17.8	3946	100	0.1	2078500	44.8135	2	1985073	1985073	0.4	Streptococcus pneumoniae	NA	NA	N24-00339	NA	NA	SAMN54118386	NA	NA
20231128_sample03	Micrococcus luteus	NA	NA	NA	Micrococcus luteus	NA	NA	genomic method matched conventional method	50486	92192831	15.9	3896	100	0	2643339	30.4829	2	2534326	2534326	0.73	Micrococcus luteus	NA	NA	N24-00340	NA	NA	SAMN54118387	NA	NA
20231128_sample04	Streptococcus pneumoniae	NA	NA	NA	Streptococcus pneumoniae	NA	NA	genomic method matched conventional method	46976	75928364	16.4	3025	100	0.13	2148477	32.1109	3	1943758	1943758	0.4	Streptococcus pneumoniae	NA	NA	N24-00341	NA	NA	SAMN54118388	NA	NA
20231128_sample05	Streptococcus pneumoniae	NA	NA	NA	Streptococcus pneumoniae	NA	NA	genomic method matched conventional method	79850	91818349	14.8	2338	100	0.13	2155252	37.8416	8	482608	929436	0.4	Streptococcus pneumoniae	NA	NA	N24-00341	NA	NA	SAMN54118388	NA	NA
20231128_sample06	Streptococcus pneumoniae	NA	NA	NA	Streptococcus pneumoniae	NA	NA	genomic method matched conventional method	65817	130232385	17	3730	100	0.13	2150790	55.0003	3	1881740	1881740	0.4	Streptococcus pneumoniae	NA	NA	N24-00341	NA	NA	SAMN54118388	NA	NA
20231128_sample07	Streptococcus pneumoniae	NA	NA	NA	Streptococcus pneumoniae	NA	NA	genomic method matched conventional method	69956	85587577	15.3	2312	100	0.13	2153561	35.3202	1	2153561	2153561	0.4	Streptococcus pneumoniae	NA	NA	N24-00341	NA	NA	SAMN54118388	NA	NA
20231128_sample08	Streptococcus pyogenes	NA	NA	NA	Streptococcus pyogenes	NA	NA	genomic method matched conventional method	32664	71497988	17	4461	100	0.49	1852224	33.4093	1	1852224	1852224	0.38	Streptococcus pyogenes	NA	NA	N24-00342	NA	NA	SAMN54118389	NA	NA
20231128_sample09	Streptococcus pyogenes	NA	NA	NA	Streptococcus pyogenes	NA	NA	genomic method matched conventional method	39617	63394098	15.5	3569	100	0.5	1853420	28.2271	1	1853420	1853420	0.38	Streptococcus pyogenes	NA	NA	N24-00342	NA	NA	SAMN54118389	NA	NA
20231128_sample10	Nakaseomyces glabratus	NA	NA	NA	Candida glabrata complex	NA	NA	genomic method more accurate than conventional method	25904	26871616	10.5	4319	0.38	1.32	1361666	4.8745	113	15265	51428	0.39	Nakaseomyces glabratus	NA	NA	N24-00343	NA	NA	SAMN54118390	NA	NA
20240109_sample01	Streptococcus pneumoniae	NA	NA	NA	Streptococcus pneumoniae	NA	NA	genomic method matched conventional method	46814	23953761	11.2	995	88	0.92	1760461	9.83494	149	16389	50660	0.4	Streptococcus pneumoniae	NA	NA	N24-00354	NA	NA	SAMN54118391	NA	NA
20240109_sample02	Streptococcus pneumoniae	NA	NA	NA	Streptococcus pneumoniae	NA	NA	genomic method matched conventional method	129526	116807464	14.9	1296	100	0.37	1992499	51.2357	37	87173	269438	0.4	Streptococcus pneumoniae	NA	NA	N24-00354	NA	NA	SAMN54118391	NA	NA
20240109_sample03	Streptococcus pneumoniae	NA	NA	NA	Streptococcus pneumoniae	NA	NA	genomic method matched conventional method	48239	19244406	11.1	549	46.83	1.02	1022498	10.595	178	6995	27124	0.4	Streptococcus pneumoniae	NA	NA	N24-00354	NA	NA	SAMN54118391	NA	NA
20240109_sample04	Streptococcus pneumoniae	NA	NA	NA	Streptococcus pneumoniae	NA	NA	genomic method matched conventional method	109297	86765392	14.5	1109	99.94	4.05	2017559	36.9129	122	25166	122087	0.4	Streptococcus pneumoniae	NA	NA	N24-00354	NA	NA	SAMN54118391	NA	NA
20240109_sample05	Staphylococcus aureus	NA	NA	NA	Staphylococcus aureus	NA	NA	genomic method matched conventional method	63154	143934076	17.7	4098	100	3.58	2886641	44.2598	6	2821469	2821469	0.33	Staphylococcus aureus	NA	NA	N24-00355	NA	NA	SAMN54118392	NA	NA
20240109_sample06	Enterobacter hormaechei	Staphylococcus aureus	NA	NA	Staphylococcus aureus	NA	NA	genomic method detected more species	82300	162721656	16.8	3667	100	81.1	7684987	18.9515	69	863751	3682095	0.47	Staphylococcus aureus	NA	NA	N24-00355	NA	NA	SAMN54118392	NA	NA
20240109_sample07	Streptococcus pneumoniae	NA	NA	NA	Streptococcus pneumoniae	NA	NA	genomic method matched conventional method	73504	47423525	13.6	878	76.93	5.4	1782249	19.8395	371	5692	23368	0.4	Streptococcus pneumoniae	NA	NA	N24-00356	NA	NA	SAMN54118393	NA	NA
20240109_sample08	Staphylococcus epidermidis	NA	NA	NA	Staphylococcus epidermidis	NA	NA	genomic method matched conventional method	129443	184794525	16.7	2309	99.98	0.12	2583816	64.6227	16	480716	656747	0.32	Staphylococcus epidermidis	NA	NA	N24-00357	NA	NA	SAMN54118394	NA	NA
20240109_sample09	Staphylococcus epidermidis	Staphylococcus hominis	NA	NA	Staphylococcus epidermidis	NA	NA	genomic method detected more species	213090	351234909	16.7	2794	100	92.4	5098943	63.3527	133	119811	1298083	0.32	NA	NA	NA	NA	NA	NA	NA	NA	NA
20240109_sample11	Streptococcus pyogenes	NA	NA	NA	Streptococcus pyogenes	NA	NA	genomic method matched conventional method	127587	317122270	17.1	4867	100	0.49	1968391	136.481	2	1962233	1962233	0.38	Streptococcus pyogenes	NA	NA	N24-00358	NA	NA	SAMN54118395	NA	NA
20240109_sample12	Streptococcus pyogenes	NA	NA	NA	Streptococcus pyogenes	NA	NA	genomic method matched conventional method	85050	142733125	15.1	3963	100	0.49	1959292	61.3916	1	1959292	1959292	0.38	Streptococcus pyogenes	NA	NA	N24-00358	NA	NA	SAMN54118395	NA	NA
20240109_sample13	Salmonella enterica	NA	NA	NA	Salmonella enterica	NA	NA	genomic method matched conventional method	99938	198805715	16.8	3493	100	0.15	4787293	37.4059	4	4685751	4685751	0.52	Salmonella enterica	NA	NA	N24-00359	NA	NA	SAMN54118396	NA	NA
20240109_sample14	Salmonella enterica	NA	NA	NA	Salmonella enterica	NA	NA	genomic method matched conventional method	78453	125351197	15.8	3177	100	0.08	4789838	23.9415	13	1137494	1376099	0.52	Salmonella enterica	NA	NA	N24-00359	NA	NA	SAMN54118396	NA	NA
20240124_sample14	Streptococcus pyogenes	NA	NA	NA	Streptococcus pyogenes	NA	NA	genomic method matched conventional method	178346	311545431	14.9	3877	100	0.46	1843269	145.274	2	1837111	1837111	0.39	Streptococcus pyogenes	NA	NA	N24-01556	NA	NA	SAMN54118397	NA	NA
20240124_sample23	Elizabethkingia anophelis	NA	NA	NA	Elizabethkingia anophelis/meningoseptica/miricola	NA	NA	genomic method more accurate than conventional method	299030	802581047	18.1	4896	100	0.66	4105999	172.706	1	4105999	4105999	0.36	Elizabethkingia anophelis	NA	NA	N24-01564	NA	NA	SAMN54118398	NA	NA
20240124_sample24	Bacillus luti	NA	NA	NA	Bacillus cereus group	NA	NA	genomic method more accurate than conventional method	142294	244069395	15.1	3645	100	0.06	5924322	36.889	16	1178762	2619504	0.36	Bacillus luti	NA	NA	N25-03286	NA	NA	SAMN54118636	NA	NA
20240206_sample25	Streptococcus pyogenes	NA	NA	NA	Streptococcus pyogenes	NA	NA	genomic method matched conventional method	205957	251428709	15.2	2354	99.99	0.57	1913677	115.108	2	1908709	1908709	0.38	Streptococcus pyogenes	NA	NA	N24-01566	NA	NA	SAMN54118399	NA	NA
20240206_sample26	Pseudomonas aeruginosa	NA	NA	NA	Pseudomonas aeruginosa	NA	NA	genomic method matched conventional method	246213	335744811	16.1	2392	100	0.66	6874401	44.9061	16	849458	1655816	0.66	Pseudomonas aeruginosa	NA	NA	N24-01567	NA	NA	SAMN54118400	NA	NA
20240206_sample27	Staphylococcus epidermidis	NA	NA	NA	Staphylococcus epidermidis	NA	NA	genomic method matched conventional method	295158	457689320	16.3	2641	99.99	0.1	2735078	154.035	13	2640922	2640922	0.32	Staphylococcus epidermidis	NA	NA	N24-01568	NA	NA	SAMN54118401	NA	NA
20240220_sample28	Escherichia coli	NA	NA	NA	Escherichia coli	NA	NA	genomic method matched conventional method	166710	358221535	16.9	4084	100	0.79	4904092	65.0778	4	3939183	3939183	0.51	Escherichia coli	NA	NA	N24-01569	NA	NA	SAMN54118402	NA	NA
20240220_sample29	Enterococcus faecium	NA	NA	NA	Enterococcus faecium	NA	NA	genomic method matched conventional method	115344	243957603	16.4	4365	100	0.99	3011608	71.6506	6	2759747	2759747	0.38	Enterococcus faecium	NA	NA	N24-01570	NA	NA	SAMN54118403	NA	NA
20240220_sample30	Staphylococcus epidermidis	Priestia megaterium	NA	NA	Staphylococcus epidermidis	Priestia megaterium	NA	genomic method matched conventional method	191541	396944886	16.7	4015	100	91.52	9336173	38.2206	77	2455285	3141789	0.36	Staphylococcus epidermidis	Priestia megaterium	NA	N24-01571	N25-03512	NA	SAMN54118404	SAMN54118637	NA
20240220_sample31	Candida albicans	NA	NA	NA	Candida albicans	NA	NA	genomic method matched conventional method	56114	69024393	15.3	2286	80.86	28.78	7634727	5.838	1078	8848	43758	0.34	Candida albicans	NA	NA	N24-01572	NA	NA	SAMN54118405	NA	NA
20240220_sample32	Enterobacter hormaechei	NA	NA	NA	Enterobacter cloacae complex	NA	NA	genomic method more accurate than conventional method	130500	213289574	15.2	3659	100	0.11	4990290	37.5706	4	4827511	4827511	0.56	Enterobacter hormaechei	NA	NA	N24-01573	NA	NA	SAMN54118406	NA	NA
20240220_sample33	Staphylococcus haemolyticus	NA	NA	NA	Staphylococcus haemolyticus	NA	NA	genomic method matched conventional method	258523	383240385	16	2561	99.99	0.12	2687914	126.783	11	1396598	1396598	0.33	Staphylococcus haemolyticus	NA	NA	N24-01574	NA	NA	SAMN54118407	NA	NA
20240220_sample34	Streptococcus pyogenes	NA	NA	NA	Streptococcus pyogenes	NA	NA	genomic method matched conventional method	52817	93016306	14.5	4338	99.99	0.15	1909300	42.2167	1	1909300	1909300	0.38	Streptococcus pyogenes	NA	NA	N24-01575	NA	NA	SAMN54118408	NA	NA
20240305_sample35	Klebsiella pneumoniae	NA	NA	NA	Klebsiella pneumoniae/variicola	NA	NA	genomic method more accurate than conventional method	557203	605876144	15.2	1805	100	0.68	5491976	96.0859	10	3361163	3361163	0.57	Klebsiella pneumoniae	NA	NA	N24-01576	NA	NA	SAMN54118409	NA	NA
20240305_sample36	Granulicatella adiacens	NA	NA	NA	Granulicatella adiacens	NA	NA	genomic method matched conventional method	522519	615044580	15.6	1954	99.46	0.08	1850183	289.764	1	1850183	1850183	0.39	NA	NA	NA	NA	NA	NA	NA	NA	NA
20240305_sample37	Staphylococcus epidermidis	NA	NA	NA	Staphylococcus epidermidis	NA	NA	genomic method matched conventional method	351482	417041831	15.6	2037	99.98	0.04	2526453	144.886	4	1312721	1312721	0.32	Staphylococcus epidermidis	NA	NA	N24-01578	NA	NA	SAMN54118410	NA	NA
20240403_sample47	Bacillus paranthracis	NA	NA	NA	Bacillus cereus group	NA	NA	genomic method more accurate than conventional method	56833	74286003	16.1	2169	94.2	3.69	5741896	11.4716	414	20365	233472	0.35	Bacillus paranthracis	NA	NA	N24-01588	NA	NA	SAMN54118411	NA	NA
20240403_sample48	Klebsiella oxytoca	NA	NA	NA	Klebsiella oxytoca	NA	NA	genomic method matched conventional method	51979	120898109	17.5	4714	100	0.39	5766996	18.3899	1	5766996	5766996	0.55	Klebsiella oxytoca	NA	NA	N24-01589	NA	NA	SAMN54118412	NA	NA
20240403_sample49	Staphylococcus epidermidis	NA	NA	NA	Staphylococcus epidermidis	NA	NA	genomic method matched conventional method	52951	114454510	17.7	3735	99.99	0.05	2528993	41.7245	13	590941	1187765	0.32	Staphylococcus epidermidis	NA	NA	N24-01590	NA	NA	SAMN54118413	NA	NA
20240403_sample50	Paenibacillus polymyxa	NA	NA	NA	Paenibacillus polymyxa	NA	NA	genomic method matched conventional method	46899	62169999	15.4	2591	93.18	2.48	5433720	10.2453	246	36609	258942	0.5	Paenibacillus polymyxa	NA	NA	N24-01591	NA	NA	SAMN54118414	NA	NA
20240403_sample51	Staphylococcus aureus	NA	NA	NA	Staphylococcus aureus	NA	NA	genomic method matched conventional method	48872	93903269	18	3281	100	0.11	2736168	31.8804	8	777018	1080529	0.33	Staphylococcus aureus	NA	NA	N24-01592	NA	NA	SAMN54118415	NA	NA
20240403_sample52	Staphylococcus aureus	NA	NA	NA	Staphylococcus aureus	NA	NA	genomic method matched conventional method	40875	81910352	17.2	4065	100	0.11	2736189	27.059	6	1061825	1098038	0.33	Staphylococcus aureus	NA	NA	N24-01593	NA	NA	SAMN54118416	NA	NA
20240403_sample53	Staphylococcus epidermidis	Staphylococcus capitis	NA	NA	Staphylococcus epidermidis	NA	NA	genomic method detected more species	73843	153934776	17.7	3669	100	34.56	3528923	39.0752	99	1088054	1304053	0.32	Staphylococcus capitis	NA	NA	N25-03514	NA	NA	SAMN54118638	NA	NA
20240403_sample54	Neisseria meningitidis	NA	NA	NA	Neisseria meningitidis	NA	NA	genomic method matched conventional method	3277	2015004	8.4	3933	NA	NA	NA	NA	NA	NA	NA	NA	Neisseria meningitidis	NA	NA	N24-01595	NA	NA	SAMN54118417	NA	NA
20240403_sample55	Escherichia coli	NA	NA	NA	Escherichia coli	NA	NA	genomic method matched conventional method	40422	97899015	17.7	4781	100	0.84	5202151	17.0002	8	4326709	4326709	0.51	Escherichia coli	NA	NA	N24-01596	NA	NA	SAMN54118418	NA	NA
20240403_sample56	Peribacillus frigoritolerans	NA	NA	NA	Peribacillus frigoritolerans	NA	NA	genomic method matched conventional method	86369	64009507	14.5	1032	56.97	2.49	3485390	12.2721	621	6691	47998	0.41	Peribacillus frigoritolerans	NA	NA	N25-03515	NA	NA	SAMN54118639	NA	NA
20240416_sample57	Pseudomonas aeruginosa	NA	NA	NA	Pseudomonas aeruginosa	NA	NA	genomic method matched conventional method	125002	177128157	15.6	2671	100	0.07	6321019	25.79	11	865876	1710638	0.66	Pseudomonas aeruginosa	NA	NA	N24-01598	NA	NA	SAMN54118419	NA	NA
20240416_sample58	Streptococcus pyogenes	NA	NA	NA	Streptococcus pyogenes	NA	NA	genomic method matched conventional method	20011	19523341	10.2	3247	99.16	0.61	1773457	9.42141	39	62979	130702	0.38	Streptococcus pyogenes	NA	NA	N24-01599	NA	NA	SAMN54118420	NA	NA
20240416_sample59	Escherichia coli	NA	NA	NA	Escherichia coli	NA	NA	genomic method matched conventional method	23972	38900908	15.2	3179	83.28	0.69	4579793	7.16053	214	30510	99952	0.51	Escherichia coli	NA	NA	N24-01600	NA	NA	SAMN54118421	NA	NA
20240416_sample60	Pseudomonas aeruginosa	NA	NA	NA	Pseudomonas aeruginosa	NA	NA	genomic method matched conventional method	32604	61329539	15.4	3915	99.84	0.1	6217994	9.01036	115	93575	860164	0.66	Pseudomonas aeruginosa	NA	NA	N24-01601	NA	NA	SAMN54118422	NA	NA
20240416_sample61	Candida albicans	NA	NA	NA	Candida albicans	NA	NA	genomic method matched conventional method	17141	16466578	11.2	2751	26.65	0.06	295464	8.29649	37	8811	40399	0.35	Candida albicans	NA	NA	N24-01602	NA	NA	SAMN54118423	NA	NA
20240416_sample62	Paenibacillus sp. JZ16	NA	NA	NA	Paenibacillus sp.	NA	NA	genomic method more accurate than conventional method	133796	190305772	14.4	3170	100	2.37	7192959	23.0045	24	5348208	5348208	0.49	Paenibacillus sp. JZ16	NA	NA	N24-01603	NA	NA	SAMN54118424	NA	NA
20240416_sample63	Escherichia coli	NA	NA	NA	Escherichia coli	NA	NA	genomic method matched conventional method	129832	281912699	17.4	3921	100	0.16	5550534	46.0254	12	954213	1360907	0.51	Escherichia coli	NA	NA	N24-01604	NA	NA	SAMN54118425	NA	NA
20240416_sample64	Staphylococcus aureus	NA	NA	NA	Staphylococcus aureus	NA	NA	genomic method matched conventional method	17409	38035269	15.9	4570	99.98	1.62	2840029	11.7817	22	312333	775942	0.33	Staphylococcus aureus	NA	NA	N24-01605	NA	NA	SAMN54118426	NA	NA
20240430_sample65	Escherichia coli	NA	NA	NA	Escherichia coli	NA	NA	genomic method matched conventional method	34880	67026108	16	4042	100	0.1	4994107	12.3266	31	373729	625434	0.51	Escherichia coli	NA	NA	N25-01344	NA	NA	SAMN54118469	NA	NA
20240430_sample66	Klebsiella pneumoniae	NA	NA	NA	Klebsiella pneumoniae/variicola	NA	NA	genomic method more accurate than conventional method	3381	4958588	13.5	3941	3	0	39328	15.3957	7	5696	10049	0.51	Klebsiella pneumoniae	NA	NA	N25-01345	NA	NA	SAMN54118470	NA	NA
20240430_sample67	Bacillus mobilis	NA	NA	NA	Bacillus cereus group	NA	NA	genomic method more accurate than conventional method	32656	28295932	13.8	1602	37.59	2.18	2115996	7.16579	239	12239	31845	0.36	Bacillus mobilis	NA	NA	N25-01346	NA	NA	SAMN54118471	NA	NA
20240430_sample68	Enterococcus faecium	NA	NA	NA	Enterococcus faecium	NA	NA	genomic method matched conventional method	27554	41519834	15.4	2782	99.74	3.71	2996093	12.4816	140	36649	153057	0.38	Enterococcus faecium	NA	NA	N25-01347	NA	NA	SAMN54118472	NA	NA
20240514_sample70	Klebsiella pneumoniae	NA	NA	NA	Klebsiella pneumoniae	NA	NA	genomic method matched conventional method	108666	177993029	15.3	3638	100	0.78	5843616	27.648	21	452708	1142010	0.57	Klebsiella pneumoniae	NA	NA	N24-02856	NA	NA	SAMN54118427	NA	NA
20240514_sample71	Rothia mucilaginosa	NA	NA	NA	Rothia mucilaginosa	NA	NA	genomic method matched conventional method	54828	63930274	13.2	2769	100	0.5	2253226	24.1724	3	1503269	1503269	0.62	Rothia mucilaginosa	NA	NA	N24-02857	NA	NA	SAMN54118428	NA	NA
20240514_sample72	Staphylococcus aureus	NA	NA	NA	Staphylococcus aureus	NA	NA	genomic method matched conventional method	117232	165670826	15.2	2785	100	0.56	2846813	52.8768	9	562589	908043	0.33	Staphylococcus aureus	NA	NA	N24-02858	NA	NA	SAMN54118429	NA	NA
20240514_sample73	Staphylococcus epidermidis	NA	NA	NA	Staphylococcus epidermidis	NA	NA	genomic method matched conventional method	186429	244264897	15.1	2515	99.99	0.69	2641401	80.308	6	2577788	2577788	0.32	Staphylococcus epidermidis	NA	NA	N24-02859	NA	NA	SAMN54118430	NA	NA
20240514_sample74	Streptococcus pyogenes	Staphylococcus epidermidis	NA	NA	Streptococcus pyogenes	Staphylococcus epidermidis	NA	genomic method matched conventional method	59058	86939386	14.8	3396	100	56.18	3815920	20.007	76	93070	1837361	0.35	Streptococcus pyogenes	NA	NA	N24-02860	NA	NA	SAMN54118431	NA	NA
20240514_sample75	Nakaseomyces glabratus	NA	NA	NA	Nakaseomyces glabratus	NA	NA	genomic method matched conventional method	36315	11719869	8.6	546	6.69	0.01	29327	54.7357	9	3346	4558	0.32	Nakaseomyces glabratus	NA	NA	N24-02861	NA	NA	SAMN54118432	NA	NA
20240514_sample76	Staphylococcus epidermidis	NA	NA	NA	Staphylococcus epidermidis	NA	NA	genomic method matched conventional method	94789	137244715	15.5	2412	99.99	0.38	2557018	48.5399	10	826472	983871	0.32	Staphylococcus epidermidis	NA	NA	N24-02862	NA	NA	SAMN54118433	NA	NA
20240514_sample77	Escherichia coli	NA	NA	NA	Escherichia coli	NA	NA	genomic method matched conventional method	69059	107143285	14.8	3499	100	1.1	5612441	17.0492	17	655923	885327	0.51	Escherichia coli	NA	NA	N24-02863	NA	NA	SAMN54118434	NA	NA
20240514_sample78	Klebsiella pneumoniae	NA	NA	NA	Klebsiella pneumoniae	NA	NA	genomic method matched conventional method	87113	163118697	16	3935	100	0.44	5533616	26.6877	6	4923433	4923433	0.57	Klebsiella pneumoniae	NA	NA	N24-02864	NA	NA	SAMN54118435	NA	NA
20240514_sample79	Staphylococcus epidermidis	NA	NA	NA	Staphylococcus epidermidis	NA	NA	genomic method matched conventional method	113071	138319598	14.1	2482	99.99	0.32	2549191	46.0882	5	1297480	1297480	0.32	Staphylococcus epidermidis	NA	NA	N24-02865	NA	NA	SAMN54118436	NA	NA
20240514_sample80	Burkholderia contaminans	NA	NA	NA	Burkholderia cepacia complex	NA	NA	genomic method more accurate than conventional method	40784	46950031	11.2	3501	64.37	0.57	6048036	5.56247	323	24480	78059	0.66	Burkholderia contaminans	NA	NA	N24-02866	NA	NA	SAMN54118437	NA	NA
20240514_sample81	Burkholderia contaminans	NA	NA	NA	Burkholderia cepacia complex	NA	NA	genomic method more accurate than conventional method	90016	115146233	13.9	3034	99.99	3.41	8973570	11.4947	190	85749	452105	0.66	Burkholderia contaminans	NA	NA	N24-02866	NA	NA	SAMN54118437	NA	NA
20240514_sample82	Pantoea septica	NA	NA	NA	Pantoea septica	NA	NA	genomic method matched conventional method	42928	75737325	15.7	3797	100	0.2	4800870	14.4409	40	167753	564564	0.59	Pantoea septica	NA	NA	N24-02867	NA	NA	SAMN54118438	NA	NA
20240528_sample83	Staphylococcus aureus	NA	NA	NA	Staphylococcus aureus	NA	NA	genomic method matched conventional method	110632	272170324	18	4478	100	0.09	2824316	86.506	2	2803914	2803914	0.33	Staphylococcus aureus	NA	NA	N24-02868	NA	NA	SAMN54118439	NA	NA
20240528_sample84	Staphylococcus aureus	NA	NA	NA	Staphylococcus aureus	NA	NA	genomic method matched conventional method	61549	115299549	14.5	5134	100	0.07	2823891	35.1528	2	2803489	2803489	0.33	Staphylococcus aureus	NA	NA	N24-02868	NA	NA	SAMN54118439	NA	NA
20240528_sample85	Staphylococcus aureus	NA	NA	NA	Staphylococcus aureus	NA	NA	genomic method matched conventional method	161561	383885067	17.4	4867	100	0.09	2823337	119.166	2	2802935	2802935	0.33	Staphylococcus aureus	NA	NA	N24-02868	NA	NA	SAMN54118439	NA	NA
20240528_sample86	Staphylococcus aureus	NA	NA	NA	Staphylococcus aureus	NA	NA	genomic method matched conventional method	121539	206260658	16.1	3658	100	0.09	2839250	66.1731	2	2798446	2798446	0.33	Staphylococcus aureus	NA	NA	N24-02868	NA	NA	SAMN54118439	NA	NA
20240528_sample87	Klebsiella pneumoniae	NA	NA	NA	Klebsiella pneumoniae	NA	NA	genomic method matched conventional method	83916	171508347	16.3	4314	100	0.16	5651442	27.7944	12	1984746	2286079	0.57	Klebsiella pneumoniae	NA	NA	N24-02869	NA	NA	SAMN54118440	NA	NA
20240528_sample88	Klebsiella pneumoniae	NA	NA	NA	Klebsiella pneumoniae	NA	NA	genomic method matched conventional method	191568	334571570	16.5	3263	100	0.25	5662721	53.3443	10	3049216	3049216	0.57	Klebsiella pneumoniae	NA	NA	N24-02870	NA	NA	SAMN54118441	NA	NA
20240611_sample89	Enterobacter hormaechei	NA	NA	NA	Enterobacter cloacae complex	NA	NA	genomic method more accurate than conventional method	269724	424255970	15.4	3179	100	0.42	4893948	79.3057	8	4762406	4762406	0.55	Enterobacter hormaechei	NA	NA	N24-02871	NA	NA	SAMN54118442	NA	NA
20240611_sample90	Escherichia coli	NA	NA	NA	Escherichia coli	NA	NA	genomic method matched conventional method	127817	299067897	16.3	4921	100	0.51	5186156	50.311	7	4982081	4982081	0.51	Escherichia coli	NA	NA	N24-02872	NA	NA	SAMN54118443	NA	NA
20240611_sample91	Escherichia coli	NA	NA	NA	Escherichia coli	NA	NA	genomic method matched conventional method	147357	253678908	14.1	4138	100	0.59	5283307	42.6401	15	3832954	3832954	0.5	Escherichia coli	NA	NA	N24-02872	NA	NA	SAMN54118443	NA	NA
20240611_sample92	Enterococcus faecalis	NA	NA	NA	Enterococcus faecalis	NA	NA	genomic method matched conventional method	121702	301325413	16.5	5559	100	0.45	3063470	82.0841	3	2723678	2723678	0.37	Enterococcus faecalis	NA	NA	N24-02873	NA	NA	SAMN54118444	NA	NA
20240611_sample93	Enterococcus faecalis	NA	NA	NA	Enterococcus faecalis	NA	NA	genomic method matched conventional method	133383	381815792	16.1	7086	100	0.58	3063501	97.3103	2	2994731	2994731	0.37	Enterococcus faecalis	NA	NA	N24-02873	NA	NA	SAMN54118444	NA	NA
20240611_sample94	Bacillus mobilis	NA	NA	NA	Bacillus cereus group	NA	NA	genomic method more accurate than conventional method	122624	228108689	15.3	4297	100	2.82	6148485	32.839	20	807732	1732570	0.35	Bacillus mobilis	NA	NA	N24-02874	NA	NA	SAMN54118445	NA	NA
20240625_sample95	Staphylococcus epidermidis	Streptococcus raffinosi	NA	NA	Streptococcus salivarius group	Staphylococcus epidermidis	NA	genomic method more accurate than conventional method	211917	347350960	16.8	2677	100	84.57	4715469	68.1066	25	604637	1297647	0.36	Streptococcus raffinosi	Staphylococcus epidermidis	NA	N24-02875	N25-03516	NA	SAMN54118446	SAMN54118640	NA
20240625_sample96	Stenotrophomonas maltophilia	NA	NA	NA	Stenotrophomonas maltophilia	NA	NA	genomic method matched conventional method	61005	76910774	15.3	2310	99.99	0.29	4515756	15.5792	100	84077	347958	0.67	Stenotrophomonas maltophilia	NA	NA	N24-02876	NA	NA	SAMN54118447	NA	NA
20240716_sample100	Chryseobacterium candidae	NA	NA	NA	Chryseobacterium sp.	NA	NA	genomic method more accurate than conventional method	78864	118405083	11.3	4281	99.99	0.11	4738710	21.0298	17	691413	1993847	0.36	Chryseobacterium candidae	NA	NA	N24-02880	NA	NA	SAMN54118450	NA	NA
20240716_sample101	Enterococcus faecium	NA	NA	NA	Enterococcus faecium	NA	NA	genomic method matched conventional method	102460	215399041	15.7	4483	100	3.55	3239489	59.6791	9	2623387	2623387	0.38	Enterococcus faecium	NA	NA	N24-02881	NA	NA	SAMN54118451	NA	NA
20240716_sample102	Enterococcus faecium	NA	NA	NA	Enterococcus faecium	NA	NA	genomic method matched conventional method	111332	246031909	14.4	5795	100	3.68	3257329	62.2838	10	2623379	2623379	0.38	Enterococcus faecium	NA	NA	N24-02881	NA	NA	SAMN54118451	NA	NA
20240716_sample103	Bacillus anthracis	NA	NA	NA	Bacillus cereus group	NA	NA	genomic method more accurate than conventional method	74614	79903689	14	1985	99.97	2.68	5636451	12.0751	298	35019	145477	0.35	Bacillus anthracis	NA	NA	N24-02882	NA	NA	SAMN54118452	NA	NA
20240716_sample104	Bacillus anthracis	NA	NA	NA	Bacillus cereus group	NA	NA	genomic method more accurate than conventional method	154293	147822455	13.3	1936	100	2.23	6000758	21.0607	139	135884	567723	0.35	Bacillus anthracis	NA	NA	N24-02882	NA	NA	SAMN54118452	NA	NA
20240716_sample105	Bacillus anthracis	NA	NA	NA	Bacillus cereus group	NA	NA	genomic method more accurate than conventional method	124240	120977345	14.2	1672	99.99	1.24	5886585	17.7779	199	64085	218077	0.35	Bacillus anthracis	NA	NA	N24-02882	NA	NA	SAMN54118452	NA	NA
20240716_sample106	Bacillus anthracis	NA	NA	NA	Bacillus cereus group	NA	NA	genomic method more accurate than conventional method	131224	121751793	13.3	1920	100	0.77	5851139	17.6456	165	79463	457228	0.35	Bacillus anthracis	NA	NA	N24-02882	NA	NA	SAMN54118452	NA	NA
20240716_sample107	Chryseobacterium candidae	NA	NA	NA	Chryseobacterium species	NA	NA	genomic method more accurate than conventional method	77969	139590289	14.6	4053	99.98	0.01	4728998	25.6723	7	3150492	3150492	0.36	Chryseobacterium candidae	NA	NA	N24-02880	NA	NA	SAMN54118450	NA	NA
20240716_sample108	Staphylococcus epidermidis	NA	NA	NA	Staphylococcus epidermidis	NA	NA	genomic method matched conventional method	125941	81982621	12.7	1102	100	0.12	2487765	27.1034	34	147116	433711	0.32	Staphylococcus epidermidis	NA	NA	N24-02883	NA	NA	SAMN54118453	NA	NA
20240716_sample109	Bacillus anthracis	NA	NA	NA	Bacillus cereus group	NA	NA	genomic method more accurate than conventional method	96914	139026710	13.4	3795	100	1.13	5791316	20.3936	42	466929	1113255	0.35	Bacillus anthracis	NA	NA	N24-02884	NA	NA	SAMN54118454	NA	NA
20240716_sample110	Enterococcus faecium	NA	NA	NA	Enterococcus faecium	NA	NA	genomic method matched conventional method	124080	259545723	15.7	4737	100	3.61	3241176	71.6989	9	2623386	2623386	0.38	Enterococcus faecium	NA	NA	N24-02885	NA	NA	SAMN54118455	NA	NA
20240716_sample111	Streptococcus pneumoniae	NA	NA	NA	Streptococcus pneumoniae	NA	NA	genomic method matched conventional method	76784	33701700	11.5	639	46	1.9	1191832	14.363	242	5696	20596	0.39	Streptococcus pneumoniae	NA	NA	N24-02886	NA	NA	SAMN54118456	NA	NA
20240716_sample112	Staphylococcus epidermidis	NA	NA	NA	Staphylococcus epidermidis	NA	NA	genomic method matched conventional method	99596	67080358	12.3	1690	99.99	1.38	2503850	22.6315	44	113705	351771	0.32	Staphylococcus epidermidis	NA	NA	N24-02883	NA	NA	SAMN54118453	NA	NA
20240716_sample113	Staphylococcus epidermidis	NA	NA	NA	Staphylococcus epidermidis	NA	NA	genomic method matched conventional method	136296	81928012	13	907	99.99	0.74	2482234	27.281	41	110635	273882	0.32	Staphylococcus epidermidis	NA	NA	N24-02883	NA	NA	SAMN54118453	NA	NA
20240716_sample114	Streptococcus pyogenes	NA	NA	NA	Streptococcus pyogenes	NA	NA	genomic method matched conventional method	118890	243388111	16.6	4120	99.99	0.1	1789960	117.991	1	1789960	1789960	0.39	Streptococcus pyogenes	NA	NA	N24-02887	NA	NA	SAMN54118457	NA	NA
20240716_sample115	Streptococcus pyogenes	NA	NA	NA	Streptococcus pyogenes	NA	NA	genomic method matched conventional method	148197	376007595	17.2	5112	99.99	0.1	1797173	174.672	2	1791033	1791033	0.39	Streptococcus pyogenes	NA	NA	N24-02887	NA	NA	SAMN54118457	NA	NA
20240716_sample116	Escherichia coli	NA	NA	NA	Escherichia coli	NA	NA	genomic method matched conventional method	141487	275674189	16.6	3767	100	0.94	5224061	47.0685	4	5028784	5028784	0.51	Escherichia coli	NA	NA	N24-02888	NA	NA	SAMN54118458	NA	NA
20240716_sample117	Escherichia coli	NA	NA	NA	Escherichia coli	NA	NA	genomic method matched conventional method	59770	99719587	16	3350	100	0.84	5244684	17.3476	15	793840	2058392	0.51	Escherichia coli	NA	NA	N24-02888	NA	NA	SAMN54118458	NA	NA
20240716_sample118	Escherichia coli	NA	NA	NA	Escherichia coli	NA	NA	genomic method matched conventional method	74857	106681361	14.9	3224	100	0.57	5221618	18.5362	19	545072	1744101	0.51	Escherichia coli	NA	NA	N24-02888	NA	NA	SAMN54118458	NA	NA
20240716_sample119	Escherichia coli	NA	NA	NA	Escherichia coli	NA	NA	genomic method matched conventional method	64115	103413473	15.6	3346	100	1.34	5225916	18.0874	18	586701	788757	0.51	Escherichia coli	NA	NA	N24-02888	NA	NA	SAMN54118458	NA	NA
20240716_sample98	Candida dubliniensis	NA	NA	NA	Candida dubliniensis	NA	NA	genomic method matched conventional method	154674	218289461	14.9	2865	100	79.12	13677311	14.1173	527	59781	186876	0.34	Candida dubliniensis	NA	NA	N24-02878	NA	NA	SAMN54118448	NA	NA
20240716_sample99	Staphylococcus epidermidis	NA	NA	NA	Staphylococcus epidermidis	NA	NA	genomic method matched conventional method	122671	189859888	15.2	3212	99.99	0.05	2490608	67.0263	3	2472926	2472926	0.32	Staphylococcus epidermidis	NA	NA	N24-02879	NA	NA	SAMN54118449	NA	NA
20240813_sample120	Nakaseomyces glabratus	NA	NA	NA	Nakaseomyces glabratus	NA	NA	genomic method matched conventional method	60827	29853485	9.7	1742	3.07	0.08	888483	7.59562	161	6871	16564	0.38	Nakaseomyces glabratus	NA	NA	N24-02889	NA	NA	SAMN54118459	NA	NA
20240813_sample121	Staphylococcus hominis	NA	NA	NA	Staphylococcus hominis	NA	NA	genomic method matched conventional method	123161	69206091	11.7	1142	99.72	0.27	2388878	22.5753	111	33580	103325	0.31	Staphylococcus hominis	NA	NA	N24-02890	NA	NA	SAMN54118460	NA	NA
20240813_sample122	Staphylococcus aureus	NA	NA	NA	Staphylococcus aureus	NA	NA	genomic method matched conventional method	195953	243941153	12.8	3358	100	0.09	2796435	77.1346	2	2760516	2760516	0.33	Staphylococcus aureus	NA	NA	N24-02891	NA	NA	SAMN54118461	NA	NA
20240813_sample123	Staphylococcus aureus	NA	NA	NA	Staphylococcus aureus	NA	NA	genomic method matched conventional method	114731	206386264	15.1	4525	100	0.15	2769430	65.6766	2	2372792	2372792	0.33	Staphylococcus aureus	NA	NA	N24-02892	NA	NA	SAMN54118462	NA	NA
20240813_sample124	Staphylococcus aureus	NA	NA	NA	Staphylococcus aureus	NA	NA	genomic method matched conventional method	66957	73877814	11.2	4008	100	0.46	2766629	22.7497	2	2028809	2028809	0.33	Staphylococcus aureus	NA	NA	N24-02892	NA	NA	SAMN54118462	NA	NA
20240813_sample125	Staphylococcus aureus	NA	NA	NA	Staphylococcus aureus	NA	NA	genomic method matched conventional method	94356	150859447	13.6	4221	100	0.15	2767143	47.8846	1	2767143	2767143	0.33	Staphylococcus aureus	NA	NA	N24-02892	NA	NA	SAMN54118462	NA	NA
20240813_sample126	Staphylococcus aureus	NA	NA	NA	Staphylococcus aureus	NA	NA	genomic method matched conventional method	152668	273036802	15.8	4045	100	0.15	2769448	88.0493	1	2769448	2769448	0.33	Staphylococcus aureus	NA	NA	N24-02892	NA	NA	SAMN54118462	NA	NA
20240813_sample127	Escherichia coli	Enterococcus gallinarum	NA	NA	Escherichia coli	Enterococcus gallinarum	Enterococcus faecalis	convential method detected more species	92280	147393546	16.1	2997	100	55.81	7850812	16.9845	210	218182	771378	0.47	Escherichia coli	Enterococcus gallinarum	Enterococcus faecalis	N24-02893	N24-02894	N24-02895	SAMN54118463	SAMN54118464	SAMN54118465
20240813_sample128	Staphylococcus hominis	Peribacillus frigoritolerans	NA	NA	Peribacillus species	NA	NA	genomic method detected more species	49693	18964458	9.8	1182	22.59	1.48	649314	7.65058	74	11008	31614	0.33	Peribacillus frigoritolerans	NA	NA	N24-02896	NA	NA	SAMN54118466	NA	NA
20240813_sample129	Klebsiella pneumoniae	NA	NA	NA	Klebsiella pneumoniae	NA	NA	genomic method matched conventional method	60221	54878926	9.9	4513	100	1.72	5553659	7.85656	56	135335	396852	0.57	Klebsiella pneumoniae	NA	NA	N24-02898	NA	NA	SAMN54118468	NA	NA
20240813_sample130	Klebsiella pneumoniae	NA	NA	NA	Klebsiella pneumoniae	NA	NA	genomic method matched conventional method	47838	43676510	10.2	5059	92.79	1.01	5401751	6.29531	83	124685	416427	0.57	Klebsiella pneumoniae	NA	NA	N24-02898	NA	NA	SAMN54118468	NA	NA
20240813_sample131	Staphylococcus aureus	NA	NA	NA	Staphylococcus aureus	NA	NA	genomic method matched conventional method	41274	80518853	16.6	4004	100	0.07	2748199	26.8207	2	2725210	2725210	0.33	Staphylococcus aureus	NA	NA	N24-02897	NA	NA	SAMN54118467	NA	NA
20240813_sample132	Klebsiella pneumoniae	NA	NA	NA	Klebsiella pneumoniae	NA	NA	genomic method matched conventional method	99202	185908612	13.5	5526	100	0.9	5629400	27.0129	3	5332788	5332788	0.57	Klebsiella pneumoniae	NA	NA	N24-02898	NA	NA	SAMN54118468	NA	NA
20240813_sample133	Klebsiella pneumoniae	NA	NA	NA	Klebsiella pneumoniae	NA	NA	genomic method matched conventional method	37080	35066555	10.4	3587	78.84	1.15	4529418	5.93092	162	38062	202902	0.57	Klebsiella pneumoniae	NA	NA	N24-02898	NA	NA	SAMN54118468	NA	NA
20240813_sample134	Klebsiella pneumoniae	NA	NA	NA	Klebsiella pneumoniae	NA	NA	genomic method matched conventional method	40196	13479041	9.3	1878	5.71	0	333239	8.28264	20	19496	42887	0.56	Klebsiella pneumoniae	NA	NA	N24-02898	NA	NA	SAMN54118468	NA	NA
20240813_sample135	Klebsiella pneumoniae	NA	NA	NA	Klebsiella pneumoniae	NA	NA	genomic method matched conventional method	29883	25280401	10.9	2877	43.64	1.4	2458411	5.53242	160	19539	102200	0.57	Klebsiella pneumoniae	NA	NA	N24-02898	NA	NA	SAMN54118468	NA	NA
20240813_sample136	Klebsiella pneumoniae	NA	NA	NA	Klebsiella pneumoniae	NA	NA	genomic method matched conventional method	44641	37318714	9.8	4729	88.56	1.28	4970765	5.64052	106	66033	217290	0.57	Klebsiella pneumoniae	NA	NA	N24-02898	NA	NA	SAMN54118468	NA	NA
20240827_sample137	Staphylococcus aureus	NA	NA	NA	Staphylococcus aureus	NA	NA	genomic method matched conventional method	138135	186275921	14.4	3216	100	0.17	2828537	57.5285	1	2828537	2828537	0.33	Staphylococcus aureus	NA	NA	N25-01349	NA	NA	SAMN54118473	NA	NA
20240827_sample138	Staphylococcus aureus	NA	NA	NA	Staphylococcus aureus	NA	NA	genomic method matched conventional method	275056	463907907	16.9	3142	100	0.17	2828447	146.937	1	2828447	2828447	0.33	Staphylococcus aureus	NA	NA	N25-01349	NA	NA	SAMN54118473	NA	NA
20240827_sample139	Staphylococcus aureus	NA	NA	NA	Staphylococcus aureus	NA	NA	genomic method matched conventional method	146065	129907399	10.9	3921	100	0.17	2833869	35.3271	1	2833869	2833869	0.33	Staphylococcus aureus	NA	NA	N25-01349	NA	NA	SAMN54118473	NA	NA
20240827_sample140	Staphylococcus aureus	NA	NA	NA	Staphylococcus aureus	NA	NA	genomic method matched conventional method	106035	168440358	13	4591	100	0.17	2834148	51.3898	1	2834148	2834148	0.33	Staphylococcus aureus	NA	NA	N25-01349	NA	NA	SAMN54118473	NA	NA
20240827_sample141	Escherichia coli	NA	NA	NA	Staphylococcus aureus	NA	NA	genomic method did not match conventional method	107251	164067562	15	3484	99.99	0.37	5294740	28.0577	10	1232465	1946543	0.51	Staphylococcus aureus	NA	NA	N25-01350	NA	NA	SAMN54118474	NA	NA
20240827_sample142	Staphylococcus aureus	NA	NA	NA	Staphylococcus aureus	NA	NA	genomic method matched conventional method	141070	334263958	17.4	4987	100	0.1	2747057	105.615	2	2744585	2744585	0.33	Staphylococcus aureus	NA	NA	N25-01351	NA	NA	SAMN54118475	NA	NA
20240827_sample143	Staphylococcus aureus	NA	NA	NA	Staphylococcus aureus	NA	NA	genomic method matched conventional method	195266	286149747	15.8	2852	100	0.1	2752281	91.9427	3	2744595	2744595	0.33	Staphylococcus aureus	NA	NA	N25-01351	NA	NA	SAMN54118475	NA	NA
20240827_sample144	Staphylococcus epidermidis	NA	NA	NA	Staphylococcus epidermidis	NA	NA	genomic method matched conventional method	50115	73948315	13.2	3983	100	0.38	2557506	25.7417	10	676553	866714	0.32	Staphylococcus epidermidis	NA	NA	N25-01352	NA	NA	SAMN54118476	NA	NA
20240827_sample145	Staphylococcus epidermidis	NA	NA	NA	Staphylococcus epidermidis	NA	NA	genomic method matched conventional method	70116	64008631	10.3	3763	100	0.07	2575547	20.7047	13	585144	1000289	0.32	Staphylococcus epidermidis	NA	NA	N25-01352	NA	NA	SAMN54118476	NA	NA
20240827_sample146	Neisseria meningitidis	NA	NA	NA	Neisseria meningitidis	NA	NA	genomic method matched conventional method	78932	71792831	11.6	2544	99.98	0	2182450	28.2179	8	519329	775512	0.52	Neisseria meningitidis	NA	NA	N25-01353	NA	NA	SAMN54118477	NA	NA
20240827_sample147	Staphylococcus aureus	NA	NA	NA	Staphylococcus aureus	NA	NA	genomic method matched conventional method	76204	152208661	15.4	4918	100	0.1	2746389	48.6465	2	2743947	2743947	0.33	Staphylococcus aureus	NA	NA	N25-01354	NA	NA	SAMN54118478	NA	NA
20240827_sample148	Staphylococcus aureus	NA	NA	NA	Staphylococcus aureus	NA	NA	genomic method matched conventional method	86039	177040259	17.2	3879	100	0.1	2746976	58.6452	3	2680369	2680369	0.33	Staphylococcus aureus	NA	NA	N25-01354	NA	NA	SAMN54118478	NA	NA
20240827_sample149	Staphylococcus aureus	NA	NA	NA	Staphylococcus aureus	NA	NA	genomic method matched conventional method	189367	345062779	16.7	3683	100	0.34	2877992	106.258	2	2811019	2811019	0.33	Staphylococcus aureus	NA	NA	N25-01355	NA	NA	SAMN54118479	NA	NA
20240827_sample150	Staphylococcus capitis	NA	NA	NA	Staphylococcus capitis	NA	NA	genomic method matched conventional method	73882	126395511	15.3	3786	99.99	2.06	2922162	38.5901	47	506287	1373082	0.33	Staphylococcus capitis	NA	NA	N25-01356	NA	NA	SAMN54118480	NA	NA
20240827_sample151	Paenibacillus sp. JZ16	NA	NA	NA	Paenibacillus sp.	NA	NA	genomic method more accurate than conventional method	56121	34558724	9.8	3273	54.68	0.61	3612659	5.22985	185	24802	78199	0.49	Paenibacillus sp. JZ16	NA	NA	N25-01357	NA	NA	SAMN54118481	NA	NA
20240827_sample152	Staphylococcus haemolyticus	NA	NA	NA	Staphylococcus haemolyticus	NA	NA	genomic method matched conventional method	56642	93617164	15.4	4007	99.99	1.18	2679562	31.7595	16	894394	941510	0.33	Staphylococcus haemolyticus	NA	NA	N25-01358	NA	NA	SAMN54118482	NA	NA
20240827_sample153	Staphylococcus epidermidis	NA	NA	NA	Staphylococcus epidermidis	NA	NA	genomic method matched conventional method	55468	63234649	12	2851	100	0.11	2600712	21.3235	9	1233843	1255659	0.32	Staphylococcus epidermidis	NA	NA	N25-01359	NA	NA	SAMN54118483	NA	NA
20240827_sample154	Corynebacterium lehmanniae	NA	NA	NA	Gram positive rods	NA	NA	genomic method more accurate than conventional method	11896	4034702	8.7	1162	2.91	0	26218	16.1357	3	10622	11819	0.64	NA	NA	NA	NA	NA	NA	NA	NA	NA
20240910_sample157	Staphylococcus aureus	NA	NA	NA	Staphylococcus aureus	NA	NA	genomic method matched conventional method	119134	159631321	13.5	3244	100	0.65	2813512	50.5502	2	2783996	2783996	0.33	Staphylococcus aureus	NA	NA	N25-01361	NA	NA	SAMN54118484	NA	NA
20240910_sample158	Staphylococcus aureus	NA	NA	NA	Staphylococcus aureus	NA	NA	genomic method matched conventional method	146818	297866367	17	3740	100	0.65	2813530	94.4648	2	2784023	2784023	0.33	Staphylococcus aureus	NA	NA	N25-01361	NA	NA	SAMN54118484	NA	NA
20240910_sample159	Staphylococcus epidermidis	NA	NA	NA	Staphylococcus epidermidis	NA	NA	genomic method matched conventional method	92076	154001196	16.1	3148	100	0.13	2551336	54.3939	7	916963	975230	0.32	Staphylococcus epidermidis	NA	NA	N25-01362	NA	NA	SAMN54118485	NA	NA
20240910_sample160	Staphylococcus epidermidis	NA	NA	NA	Staphylococcus epidermidis	NA	NA	genomic method matched conventional method	107274	193173650	16.3	3413	99.97	0.17	2428338	70.2717	2	2395276	2395276	0.32	Staphylococcus epidermidis	NA	NA	N25-01362	NA	NA	SAMN54118485	NA	NA
20240910_sample161	Paenibacillus odorifer	NA	NA	NA	Paenibacillus sp.	NA	NA	genomic method more accurate than conventional method	119235	166568225	14.1	3159	99.99	0.29	6879616	21.504	6	1499326	2667144	0.44	Paenibacillus odorifer	NA	NA	N25-01363	NA	NA	SAMN54118486	NA	NA
20240910_sample162	Streptococcus pyogenes	NA	NA	NA	Streptococcus pyogenes	NA	NA	genomic method matched conventional method	35988	68196715	14.9	4633	99.99	0.4	1834288	31.6889	2	1409221	1409221	0.39	Streptococcus pyogenes	NA	NA	N25-01364	NA	NA	SAMN54118487	NA	NA
20240910_sample164	Citrobacter freundii	NA	NA	NA	Citrobacter freundii complex	NA	NA	genomic method more accurate than conventional method	96105	155927158	15	3455	100	0.88	5829081	24.3126	29	450297	1011173	0.51	Citrobacter freundii	NA	NA	N25-01366	NA	NA	SAMN54118488	NA	NA
20240910_sample166	Citrobacter freundii	NA	NA	NA	Citrobacter freundii complex	NA	NA	genomic method more accurate than conventional method	72377	116995164	15.4	3176	100	1.38	5792071	18.4118	68	197064	889842	0.51	Citrobacter freundii	NA	NA	N25-01368	NA	NA	SAMN54118489	NA	NA
20240910_sample167	Stenotrophomonas muris	NA	NA	NA	Stenotrophomonas maltophilia	NA	NA	genomic method did not match conventional method	88773	122065304	14.4	3106	100	0.28	4765978	23.2423	8	1473108	1774543	0.67	Stenotrophomonas muris	NA	NA	N25-01369	NA	NA	SAMN54118490	NA	NA
20240910_sample170	Staphylococcus aureus	NA	NA	NA	Staphylococcus aureus	NA	NA	genomic method matched conventional method	39528	69703490	15.7	3828	100	0.64	2812462	22.0777	5	792070	1007277	0.33	Staphylococcus aureus	NA	NA	N25-01372	NA	NA	SAMN54118491	NA	NA
20240910_sample171	Staphylococcus aureus	NA	NA	NA	Staphylococcus aureus	NA	NA	genomic method matched conventional method	95029	183561401	15.9	4218	100	0.65	2813529	56.5619	2	2784022	2784022	0.33	Staphylococcus aureus	NA	NA	N25-01372	NA	NA	SAMN54118491	NA	NA
20240910_sample172	Citrobacter freundii	NA	NA	NA	Citrobacter freundii complex	NA	NA	genomic method more accurate than conventional method	5829	6186954	9.5	3674	3.24	0.01	84846	25.9654	11	9994	24938	0.47	Citrobacter freundii	NA	NA	N25-01373	NA	NA	SAMN54118492	NA	NA
20240910_sample174	Escherichia coli	NA	NA	NA	Escherichia coli	NA	NA	genomic method matched conventional method	27598	45452125	14.2	4133	99.54	0.87	5096970	7.86278	105	84308	292808	0.51	Escherichia coli	NA	NA	N25-01375	NA	NA	SAMN54118493	NA	NA
20240910_sample175	Nakaseomyces glabratus	NA	NA	NA	Candida glabrata complex	NA	NA	genomic method more accurate than conventional method	29255	19323829	10.8	2254	6.6	0.02	387859	9.59745	74	6700	17124	0.39	Nakaseomyces glabratus	NA	NA	N25-01376	NA	NA	SAMN54118494	NA	NA
20240910_sample176	Bacillus safensis	NA	NA	NA	Bacillus species	NA	NA	genomic method more accurate than conventional method	30427	16450736	10.5	1434	27.78	0.07	1106606	6.56677	138	10206	30832	0.42	Bacillus safensis	NA	NA	N25-01377	NA	NA	SAMN54118495	NA	NA
20240910_sample177	Streptococcus sanguinis	NA	NA	NA	Streptococcus mitis group	NA	NA	genomic method more accurate than conventional method	27996	31780534	11.1	3608	94.54	1.22	2327561	11.2077	29	134556	190572	0.43	Streptococcus sanguinis	NA	NA	N25-03519	NA	NA	SAMN54118641	NA	NA
20240910_sample178	Staphylococcus epidermidis	NA	NA	NA	Staphylococcus epidermidis	NA	NA	genomic method matched conventional method	64041	106265651	15.1	4011	99.98	0.1	2499276	37.5772	6	1309444	1309444	0.32	Staphylococcus epidermidis	NA	NA	N25-01379	NA	NA	SAMN54118496	NA	NA
20240924_sample179	Streptococcus pyogenes	NA	NA	NA	Streptococcus pyogenes	NA	NA	genomic method matched conventional method	38855	32496787	9.9	3472	99.99	0.4	1813500	14.6111	6	1116725	1116725	0.39	Streptococcus pyogenes	NA	NA	N25-01380	NA	NA	SAMN54118497	NA	NA
20240924_sample183	Enterococcus faecalis	NA	NA	NA	Enterococcus faecalis	NA	NA	genomic method matched conventional method	96881	169312525	15	3949	99.99	0.45	3038462	48.0513	3	2949887	2949887	0.37	Enterococcus faecalis	NA	NA	N25-01381	NA	NA	SAMN54118498	NA	NA
20240924_sample185	Salmonella enterica	NA	NA	NA	Salmonella serovar paratyphi	NA	NA	genomic method more accurate than conventional method	95549	86331714	12.1	2364	99.99	0.39	4510261	16.7738	55	144086	353039	0.52	Salmonella enterica	NA	NA	N25-01382	NA	NA	SAMN54118499	NA	NA
20240924_sample186	Escherichia coli	NA	NA	NA	Escherichia coli	NA	NA	genomic method matched conventional method	93431	128129425	14.7	2818	100	0.79	5229956	22.1324	23	516430	1433113	0.51	Escherichia coli	NA	NA	N25-01383	NA	NA	SAMN54118500	NA	NA
20240924_sample187	Candida parapsilosis	NA	NA	NA	Candida parapsilosis complex	NA	NA	genomic method more accurate than conventional method	28297	18801040	10.8	1758	11.06	0	263210	11.4839	57	5775	20851	0.37	Candida parapsilosis	NA	NA	N25-01384	NA	NA	SAMN54118501	NA	NA
20240924_sample188	Klebsiella variicola	Enterococcus faecalis	Leuconostoc falkenbergense	Streptococcus parasanguinis	Klebsiella pneumoniae/variicola	Enterococcus faecalis	NA	genomic method detected more species	112204	153314642	14.9	2639	100	64.42	9522867	13.7017	424	95506	745686	0.5	Klebsiella variicola	Enterococcus faecalis	NA	N25-01385	N25-03520	NA	SAMN54118502	SAMN54118642	NA
20240924_sample189	Cutibacterium acnes	NA	NA	NA	Cutibacterium acnes	NA	NA	genomic method matched conventional method	46458	39846180	10.4	3343	99.99	0.14	2574046	12.5738	14	379602	984459	0.6	Cutibacterium acnes	NA	NA	N25-01386	NA	NA	SAMN54118503	NA	NA
20241008_sample190	Staphylococcus epidermidis	NA	NA	NA	Staphylococcus epidermidis	NA	NA	genomic method matched conventional method	14281	13008576	10.9	2685	63.23	1.64	1773977	5.30547	154	15570	78903	0.32	Staphylococcus epidermidis	NA	NA	N25-01387	NA	NA	SAMN54118504	NA	NA
20241008_sample191	Staphylococcus epidermidis	NA	NA	NA	Staphylococcus epidermidis	NA	NA	genomic method matched conventional method	236604	296535012	15.1	2306	99.99	0.15	2618345	102.588	23	1418501	1418501	0.32	Staphylococcus epidermidis	NA	NA	N25-01388	NA	NA	SAMN54118505	NA	NA
20241008_sample192	Escherichia coli	NA	NA	NA	Escherichia coli	NA	NA	genomic method matched conventional method	89286	176166144	15.6	3963	100	1	5277267	29.7016	13	2338445	2396774	0.51	Escherichia coli	NA	NA	N25-01389	NA	NA	SAMN54118506	NA	NA
20241008_sample193	Streptococcus agalactiae	NA	NA	NA	Streptococcus agalactiae	NA	NA	genomic method matched conventional method	116521	210912191	15.6	3751	100	0.29	2175755	84.0798	1	2175755	2175755	0.35	Streptococcus agalactiae	NA	NA	N25-01390	NA	NA	SAMN54118507	NA	NA
20241008_sample194	Yimella lutea	NA	NA	NA	unknown Gram positive cocci (Yimella)	NA	NA	genomic method more accurate than conventional method	38072	45012517	13.5	2590	95.01	0.76	3162901	12.5705	66	89903	320482	0.67	Yimella lutea	NA	NA	N25-03521	NA	NA	SAMN54118643	NA	NA
20241008_sample195	Streptococcus pneumoniae	NA	NA	NA	Streptococcus pneumoniae	NA	NA	genomic method matched conventional method	104449	65593358	13.2	905	90.12	1.77	2032036	25.4927	323	8550	31778	0.4	Streptococcus pneumoniae	NA	NA	N25-01392	NA	NA	SAMN54118508	NA	NA
20241008_sample196	Bacillus paranthracis	NA	NA	NA	Bacillus cereus group	NA	NA	genomic method more accurate than conventional method	24665	19038589	11.4	2461	17.47	0.14	882576	9.26337	105	9888	25793	0.35	Bacillus paranthracis	NA	NA	N25-01393	NA	NA	SAMN54118509	NA	NA
20241008_sample197	Klebsiella oxytoca	NA	NA	NA	Klebsiella oxytoca/Raoultella species	NA	NA	genomic method more accurate than conventional method	106936	150180346	14.1	3258	100	0.36	5966241	22.5624	9	866366	1417101	0.55	Klebsiella oxytoca	NA	NA	N25-01394	NA	NA	SAMN54118510	NA	NA
20241008_sample198	Paeniclostridium sordellii	NA	NA	NA	Paeniclostridium sordellii	NA	NA	genomic method matched conventional method	37869	53851697	13.4	3271	99.72	0.22	3251619	14.4029	108	49592	160855	0.28	Paeniclostridium sordellii	NA	NA	N25-01395	NA	NA	SAMN54118511	NA	NA
20241022_sample199	Staphylococcus epidermidis	NA	NA	NA	Staphylococcus epidermidis	NA	NA	genomic method matched conventional method	90011	135398327	15.6	2633	99.98	0.11	2535711	47.6234	7	713838	1082710	0.32	Staphylococcus epidermidis	NA	NA	N25-01396	NA	NA	SAMN54118512	NA	NA
20241022_sample200	Escherichia coli	NA	NA	NA	Escherichia coli	NA	NA	genomic method matched conventional method	99466	140833100	14.8	3136	100	1.44	5461053	23.4053	13	885145	1232095	0.51	Escherichia coli	NA	NA	N25-01397	NA	NA	SAMN54118513	NA	NA
20241022_sample201	Klebsiella pneumoniae	NA	NA	NA	Klebsiella pneumoniae	NA	NA	genomic method matched conventional method	82563	99322022	11.2	4706	100	1.68	5448710	15.1252	3	3878294	3878294	0.57	Klebsiella pneumoniae	NA	NA	N25-01398	NA	NA	SAMN54118514	NA	NA
20241022_sample202	Staphylococcus epidermidis	NA	NA	NA	Staphylococcus epidermidis	NA	NA	genomic method matched conventional method	163212	335791478	17	4085	99.99	0.04	2520136	121.855	4	2476060	2476060	0.32	Staphylococcus epidermidis	NA	NA	N25-01399	NA	NA	SAMN54118515	NA	NA
20241022_sample203	Pseudomonas aeruginosa	NA	NA	NA	Pseudomonas aeruginosa	NA	NA	genomic method matched conventional method	73686	114158251	15.1	3529	100	0.33	6530047	15.9691	31	534316	1718655	0.66	Pseudomonas aeruginosa	NA	NA	N25-01400	NA	NA	SAMN54118516	NA	NA
20241022_sample204	Cutibacterium acnes	NA	NA	NA	Cutibacterium species	NA	NA	genomic method more accurate than conventional method	80936	129227463	14.6	3650	100	0.12	2560831	43.9008	1	2560831	2560831	0.6	Cutibacterium acnes	NA	NA	N25-01401	NA	NA	SAMN54118517	NA	NA
20241022_sample205	Streptococcus pyogenes	NA	NA	NA	Streptococcus pyogenes	NA	NA	genomic method matched conventional method	135567	241784521	15.3	4072	99.99	0.09	1938796	109.475	1	1938796	1938796	0.38	Streptococcus pyogenes	NA	NA	N25-01402	NA	NA	SAMN54118518	NA	NA
20241105_sample206	Streptococcus pyogenes	NA	NA	NA	Streptococcus pyogenes	NA	NA	genomic method matched conventional method	54321	120967116	16.2	4980	100	0.32	1789714	57.5436	1	1789714	1789714	0.39	Streptococcus pyogenes	NA	NA	N25-01403	NA	NA	SAMN54118519	NA	NA
20241105_sample207	Staphylococcus epidermidis	NA	NA	NA	Staphylococcus epidermidis	NA	NA	genomic method matched conventional method	226208	471085496	16.1	4709	100	0.5	2444708	167.131	3	2405681	2405681	0.32	Staphylococcus epidermidis	NA	NA	N25-01404	NA	NA	SAMN54118520	NA	NA
20241105_sample208	Streptococcus pyogenes	NA	NA	NA	Streptococcus pyogenes	NA	NA	genomic method matched conventional method	24262	15810261	9.3	2493	93.62	1.46	1690151	7.35839	85	34449	65896	0.38	Streptococcus pyogenes	NA	NA	N25-01405	NA	NA	SAMN54118521	NA	NA
20241105_sample209	Bacillus paranthracis	Enterococcus faecium	NA	NA	Bacillus cereus group	Enterococcus faecium	NA	genomic method more accurate than conventional method	36495	40269438	11.1	3229	57.2	1.5	3417498	7.98115	232	19683	69218	0.36	Bacillus paranthracis	Enterococcus faecium	NA	N25-01406	N25-03522	NA	SAMN54118522	SAMN54118644	NA
20241105_sample210	Micrococcus sp. JXJ CY 30	NA	NA	NA	Micrococcus species	NA	NA	genomic method more accurate than conventional method	36497	25070924	12.1	1318	63.07	0.39	2139590	8.31315	232	12419	55724	0.73	Micrococcus sp. JXJ CY 30	NA	NA	N25-01407	NA	NA	SAMN54118523	NA	NA
20241105_sample211	Micrococcus luteus	NA	NA	NA	Micrococcus luteus	NA	NA	genomic method matched conventional method	197087	524465531	16.8	5511	100	1.17	3047798	150.132	50	2494201	2494201	0.72	Micrococcus luteus	NA	NA	N25-01408	NA	NA	SAMN54118524	NA	NA
20241119_sample212	Streptococcus pneumoniae	NA	NA	NA	Streptococcus pneumoniae	NA	NA	genomic method matched conventional method	120313	41879764	11	424	56.8	0.37	1460275	15.7554	184	10492	27951	0.39	Streptococcus pneumoniae	NA	NA	N25-01409	NA	NA	SAMN54118525	NA	NA
20241119_sample213	Staphylococcus epidermidis	Streptococcus salivarius	NA	NA	Staphylococcus epidermidis	Streptococcus salivarius	NA	genomic method matched conventional method	450066	646757393	15.5	2556	100	83.69	4838157	121.732	12	946325	2235886	0.36	Staphylococcus epidermidis	Streptococcus salivarius	NA	N25-01410	N25-03523	NA	SAMN54118526	SAMN54118645	NA
20241119_sample214	Streptococcus constellatus	NA	NA	NA	Streptococcus anginosus group	NA	NA	genomic method more accurate than conventional method	200863	257097180	13.6	3187	99.99	0.09	1899585	120.701	3	1891637	1891637	0.38	Streptococcus constellatus	NA	NA	N25-01411	NA	NA	SAMN54118527	NA	NA
20241119_sample215	Staphylococcus hominis	NA	NA	NA	Staphylococcus hominis	NA	NA	genomic method matched conventional method	308016	518829050	16.4	2983	99.99	0.08	2303539	203.558	3	1560947	1560947	0.32	Staphylococcus hominis	NA	NA	N25-01412	NA	NA	SAMN54118528	NA	NA
20241119_sample216	Escherichia coli	NA	NA	NA	Escherichia coli	NA	NA	genomic method matched conventional method	157423	281867567	16	3665	100	1.32	5371549	47.6344	14	1428736	2014785	0.51	Escherichia coli	NA	NA	N25-01413	NA	NA	SAMN54118529	NA	NA
20241119_sample217	Klebsiella pneumoniae	NA	NA	NA	Klebsiella pneumoniae	NA	NA	genomic method matched conventional method	89295	187233571	13	6204	100	0.94	5604733	26.6199	2	5383825	5383825	0.57	Klebsiella pneumoniae	NA	NA	N25-01414	NA	NA	SAMN54118530	NA	NA
20241119_sample218	Staphylococcus epidermidis	NA	NA	NA	Staphylococcus epidermidis	NA	NA	genomic method matched conventional method	288748	590455783	16.1	4372	100	13.16	2827885	188.094	35	2403744	2403744	0.32	Staphylococcus epidermidis	NA	NA	N25-01415	NA	NA	SAMN54118531	NA	NA
20241119_sample219	Streptococcus pneumoniae	NA	NA	NA	Streptococcus pneumoniae	NA	NA	genomic method matched conventional method	75226	50316398	13.1	1072	98.59	0.4	2045562	19.9419	131	27345	77536	0.4	Streptococcus pneumoniae	NA	NA	N25-01416	NA	NA	SAMN54118532	NA	NA
20241203_sample220	Staphylococcus aureus	NA	NA	NA	Staphylococcus aureus	NA	NA	genomic method matched conventional method	190094	205264995	14.3	2134	100	0.15	2901710	63.3169	7	1793199	1793199	0.33	Staphylococcus aureus	NA	NA	N25-01417	NA	NA	SAMN54118533	NA	NA
20241203_sample221	Staphylococcus epidermidis	NA	NA	NA	Staphylococcus epidermidis	NA	NA	genomic method matched conventional method	104047	81584421	11.8	2067	99.99	0.09	2527430	27.1836	46	101748	201139	0.32	Staphylococcus epidermidis	NA	NA	N25-01418	NA	NA	SAMN54118534	NA	NA
20241203_sample222	Staphylococcus hominis	NA	NA	NA	Staphylococcus hominis	NA	NA	genomic method matched conventional method	75250	24561152	10.1	437	25.52	0.49	855310	13.8806	177	5691	17681	0.32	Staphylococcus hominis	NA	NA	N25-01419	NA	NA	SAMN54118535	NA	NA
20241203_sample223	Bacillus mobilis	NA	NA	NA	Bacillus cereus group	NA	NA	genomic method more accurate than conventional method	206215	90032733	12.3	518	42	3.46	2336240	17.6295	487	5480	26637	0.36	Bacillus mobilis	NA	NA	N25-01420	NA	NA	SAMN54118536	NA	NA
20241203_sample224	Enterobacter hormaechei	NA	NA	NA	Enterobacter cloacae complex	NA	NA	genomic method more accurate than conventional method	68897	71782272	11.6	2984	100	0.03	4742500	12.9311	33	273715	541198	0.56	Enterobacter hormaechei	NA	NA	N25-01421	NA	NA	SAMN54118537	NA	NA
20241203_sample225	Streptococcus pyogenes	NA	NA	NA	Streptococcus pyogenes	NA	NA	genomic method matched conventional method	142878	107357983	12.9	1524	99.99	0.11	1921452	44.7136	4	1094312	1094312	0.38	Streptococcus pyogenes	NA	NA	N25-01422	NA	NA	SAMN54118538	NA	NA
20241203_sample226	Staphylococcus epidermidis	NA	NA	NA	Staphylococcus epidermidis	NA	NA	genomic method matched conventional method	186098	249357848	13.3	3150	99.99	0.1	2561906	87.4392	7	2475565	2475565	0.32	Staphylococcus epidermidis	NA	NA	N25-01423	NA	NA	SAMN54118539	NA	NA
20241203_sample227	Corynebacterium hesseae	NA	NA	NA	Corynebacterium aurimucosum/minutissimum	NA	NA	genomic method did not match conventional method	54431	48817939	10.9	2731	96.12	0.79	2738102	14.9671	39	124195	322389	0.61	Corynebacterium hesseae	NA	NA	N25-01424	NA	NA	SAMN54118540	NA	NA
20241203_sample228	Staphylococcus epidermidis	NA	NA	NA	Staphylococcus epidermidis	NA	NA	genomic method matched conventional method	86057	95304293	11	2924	99.99	0.04	2545877	32.4901	12	623100	842970	0.32	Staphylococcus epidermidis	NA	NA	N25-01425	NA	NA	SAMN54118541	NA	NA
20241203_sample229	Streptococcus mitis	NA	NA	NA	Streptococcus mitis group	NA	NA	genomic method more accurate than conventional method	111817	119222264	13.3	2390	100	0.04	1966266	51.315	4	1587846	1587846	0.4	Streptococcus mitis	NA	NA	N25-01426	NA	NA	SAMN54118542	NA	NA
20241203_sample230	Staphylococcus aureus	NA	NA	NA	Staphylococcus aureus	NA	NA	genomic method matched conventional method	187144	375102364	15.8	4506	100	0.22	2813558	112.607	2	2772298	2772298	0.33	Staphylococcus aureus	NA	NA	N25-01427	NA	NA	SAMN54118543	NA	NA
20241203_sample231	Klebsiella grimontii	NA	NA	NA	Klebsiella oxytoca/Raoultella species	NA	NA	genomic method more accurate than conventional method	73549	105373982	14.9	2875	100	0.62	6110992	15.7082	65	203540	733189	0.56	Klebsiella grimontii	NA	NA	N25-01428	NA	NA	SAMN54118544	NA	NA
20241203_sample232	Pantoea septica	NA	NA	NA	Pantoea septica	NA	NA	genomic method matched conventional method	112589	226198705	15.7	4574	99.99	0.01	4680634	42.1686	6	3876645	3876645	0.59	Pantoea septica	NA	NA	N25-01429	NA	NA	SAMN54118545	NA	NA
20241203_sample233	Bacillus anthracis	NA	NA	NA	Bacillus cereus group	NA	NA	genomic method more accurate than conventional method	90165	158355371	14.7	4111	100	0.51	5978387	23.7899	53	741305	1386746	0.35	Bacillus anthracis	NA	NA	N25-01430	NA	NA	SAMN54118546	NA	NA
20241203_sample234	Staphylococcus capitis	NA	NA	NA	Staphylococcus capitis	NA	NA	genomic method matched conventional method	120005	169342716	13.4	2967	99.99	0.49	2479407	55.7252	7	1320861	1320861	0.33	Staphylococcus capitis	NA	NA	N25-01431	NA	NA	SAMN54118547	NA	NA
20241203_sample235	Klebsiella pneumoniae	NA	NA	NA	Klebsiella pneumoniae	NA	NA	genomic method matched conventional method	137789	248616377	15.8	3722	100	0.12	5691617	38.6013	6	5280330	5280330	0.57	Klebsiella pneumoniae	NA	NA	N25-01432	NA	NA	SAMN54118548	NA	NA
20241217_sample236	Nakaseomyces glabratus	NA	NA	NA	Candida glabrata complex	NA	NA	genomic method more accurate than conventional method	43438	14029819	8.4	472	7.25	0	25241	81.18	5	6264	7565	0.23	Nakaseomyces glabratus	NA	NA	N25-01433	NA	NA	SAMN54118549	NA	NA
20241217_sample237	Enterococcus faecalis	NA	NA	NA	Enterococcus faecalis	NA	NA	genomic method matched conventional method	134640	165782908	12.1	2769	99.99	0.4	2963218	46.2177	3	2907933	2907933	0.38	Enterococcus faecalis	NA	NA	N25-01434	NA	NA	SAMN54118550	NA	NA
20241217_sample238	Klebsiella pneumoniae	NA	NA	NA	Klebsiella pneumoniae/variicola	NA	NA	genomic method more accurate than conventional method	81110	114671969	12	3343	100	0.86	5361020	18.0387	62	156594	531128	0.57	Klebsiella pneumoniae	NA	NA	N25-01435	NA	NA	SAMN54118551	NA	NA
20241217_sample239	Klebsiella michiganensis	NA	NA	NA	Klebsiella oxytoca/variicola	NA	NA	genomic method more accurate than conventional method	160820	248621887	11.7	4281	100	0.5	6234968	31.562	7	3140161	3140161	0.56	Klebsiella michiganensis	NA	NA	N25-01436	NA	NA	SAMN54118552	NA	NA
20250107_sample240	Streptococcus pneumoniae	NA	NA	NA	Streptococcus pneumoniae	NA	NA	genomic method matched conventional method	24652	8651612	9.4	490	5.74	0	27501	32.6865	9	2913	4508	0.37	Streptococcus pneumoniae	NA	NA	N25-01437	NA	NA	SAMN54118553	NA	NA
20250107_sample241	Streptococcus pyogenes	NA	NA	NA	Streptococcus pyogenes	NA	NA	genomic method matched conventional method	156600	189016802	11.4	2890	100	0.49	1884462	80.4422	1	1884462	1884462	0.38	Streptococcus pyogenes	NA	NA	N25-01438	NA	NA	SAMN54118554	NA	NA
20250107_sample242	Staphylococcus haemolyticus	Enterococcus faecium	NA	NA	Enterococcus faecium	Staphylococcus haemolyticus	NA	genomic method more accurate than conventional method	144752	228543030	13.5	3074	100	82.45	5808710	33.2638	34	623964	2776017	0.35	Enterococcus faecium	Staphylococcus haemolyticus	NA	N25-01439	N25-03524	NA	SAMN54118555	SAMN54118646	NA
20250107_sample243	Corynebacterium jeikeium	NA	NA	NA	Corynebacterium jeikeium	NA	NA	genomic method matched conventional method	50086	52182746	9.7	3201	99.52	1.62	2438569	15.2716	26	265103	415296	0.62	Corynebacterium jeikeium	NA	NA	N25-01440	NA	NA	SAMN54118556	NA	NA
20250107_sample244	Escherichia coli	NA	NA	NA	Escherichia coli	NA	NA	genomic method matched conventional method	107715	173244723	13.1	3303	100	0.76	5042856	28.284	7	1507085	1534071	0.51	Escherichia coli	NA	NA	N25-01441	NA	NA	SAMN54118557	NA	NA
20250107_sample245	Escherichia coli	NA	NA	NA	Escherichia coli	NA	NA	genomic method matched conventional method	89304	153609616	10.3	5085	100	1.13	5052791	23.2215	5	3527381	3527381	0.51	Escherichia coli	NA	NA	N25-01442	NA	NA	SAMN54118558	NA	NA
20250107_sample246	Proteus mirabilis	Enterococcus faecalis	NA	NA	Enterococcus faecalis	Proteus mirabilis	NA	genomic method more accurate than conventional method	50318	89031338	12.4	4204	100	77.19	7010987	10.3682	88	153711	769043	0.38	Enterococcus faecalis	Proteus mirabilis	NA	N25-01443	N25-03525	NA	SAMN54118559	SAMN54118647	NA
20250107_sample247	Staphylococcus hominis	NA	NA	NA	Staphylococcus hominis	NA	NA	genomic method matched conventional method	161530	381040476	14.4	4530	99.99	0.1	2231443	145.557	4	2214692	2214692	0.32	Staphylococcus hominis	NA	NA	N25-01444	NA	NA	SAMN54118560	NA	NA
20250107_sample248	Streptococcus pneumoniae	NA	NA	NA	Streptococcus pneumoniae	NA	NA	genomic method matched conventional method	38760	18534452	10.3	644	25.37	0.41	793594	8.44682	99	9665	30267	0.39	Streptococcus pneumoniae	NA	NA	N25-01445	NA	NA	SAMN54118561	NA	NA
20250107_sample249	Staphylococcus capitis	NA	NA	NA	Staphylococcus capitis	NA	NA	genomic method matched conventional method	106645	171001059	11.8	4007	100	0.09	2488056	54.9601	2	2431127	2431127	0.33	Staphylococcus capitis	NA	NA	N25-01446	NA	NA	SAMN54118562	NA	NA
20250107_sample250	Staphylococcus epidermidis	NA	NA	NA	Staphylococcus epidermidis	NA	NA	genomic method matched conventional method	115703	207292670	13.6	3608	99.99	0.45	2555879	68.862	10	2478269	2478269	0.32	Staphylococcus epidermidis	NA	NA	N25-01447	NA	NA	SAMN54118563	NA	NA
20250121_sample251	Staphylococcus hominis	Staphylococcus epidermidis	NA	NA	Staphylococcus epidermidis	Staphylococcus hominis	NA	genomic method more accurate than conventional method	197567	176429375	13.7	1654	100	89.76	4985332	30.8266	111	118653	534734	0.32	Staphylococcus epidermidis	Staphylococcus hominis	NA	N25-01448	N25-03526	NA	SAMN54118564	SAMN54118648	NA
20250121_sample252	Staphylococcus pettenkoferi	NA	NA	NA	Staphylococcus pettenkoferi	NA	NA	genomic method matched conventional method	127665	108520902	12.9	1790	99.98	0.36	2591655	36.305	12	658257	771954	0.39	Staphylococcus pettenkoferi	NA	NA	N25-01449	NA	NA	SAMN54118565	NA	NA
20250121_sample253	Staphylococcus epidermidis	Neisseria subflava	NA	NA	Staphylococcus epidermidis	NA	NA	genomic method detected more species	99593	97669441	13.1	2235	100	4.8	2754192	30.207	36	628866	1361484	0.33	Staphylococcus epidermidis	NA	NA	N25-01450	NA	NA	SAMN54118566	NA	NA
20250121_sample254	Staphylococcus aureus	NA	NA	NA	Staphylococcus aureus	NA	NA	genomic method matched conventional method	77767	53100518	11.1	2150	100	0.1	2734473	16.3383	31	231711	885856	0.33	Staphylococcus aureus	NA	NA	N25-01451	NA	NA	SAMN54118567	NA	NA
20250121_sample255	Staphylococcus epidermidis	NA	NA	NA	Staphylococcus epidermidis	NA	NA	genomic method matched conventional method	96566	89811028	13.5	1962	99.99	0.07	2613395	30.4109	27	369232	554982	0.32	Staphylococcus epidermidis	NA	NA	N25-01452	NA	NA	SAMN54118568	NA	NA
20250121_sample256	Nakaseomyces glabratus	NA	NA	NA	Candida glabrata complex	NA	NA	genomic method more accurate than conventional method	50639	19090499	8.9	1222	8.25	0	184343	17.0434	35	6592	16529	0.37	Nakaseomyces glabratus	NA	NA	N25-01453	NA	NA	SAMN54118569	NA	NA
20250121_sample257	Staphylococcus epidermidis	NA	NA	NA	Staphylococcus epidermidis	NA	NA	genomic method matched conventional method	117092	194356153	15.7	3177	99.99	0.09	2508730	68.6133	1	2508730	2508730	0.32	Staphylococcus epidermidis	NA	NA	N25-01454	NA	NA	SAMN54118570	NA	NA
20250121_sample258	Escherichia coli	NA	NA	NA	Escherichia coli	NA	NA	genomic method matched conventional method	64511	70834418	12.5	2868	100	1.2	5183911	12.0344	133	76205	288119	0.51	Escherichia coli	NA	NA	N25-01455	NA	NA	SAMN54118571	NA	NA
20250121_sample259	Streptococcus pyogenes	NA	NA	NA	Streptococcus pyogenes	NA	NA	genomic method matched conventional method	139018	80548704	13.1	804	95.46	4.83	1850499	35.1832	204	13034	57143	0.39	Streptococcus pyogenes	NA	NA	N25-01456	NA	NA	SAMN54118572	NA	NA
20250121_sample260	Streptococcus pneumoniae	NA	NA	NA	Streptococcus pneumoniae	NA	NA	genomic method matched conventional method	99474	58397864	11.4	1246	99.99	1.12	2168775	21.8799	58	89737	206015	0.4	Streptococcus pneumoniae	NA	NA	N25-01457	NA	NA	SAMN54118573	NA	NA
20250121_sample261	Klebsiella pneumoniae	NA	NA	NA	Klebsiella pneumoniae	NA	NA	genomic method matched conventional method	65910	115067947	12.3	5113	100	0.21	5595280	17.4717	4	5291270	5291270	0.57	Klebsiella pneumoniae	NA	NA	N25-01458	NA	NA	SAMN54118574	NA	NA
20250121_sample262	Staphylococcus haemolyticus	NA	NA	NA	Staphylococcus haemolyticus	NA	NA	genomic method matched conventional method	153649	282549941	15.7	3921	100	0.07	2678052	93.7596	6	2632384	2632384	0.33	Staphylococcus haemolyticus	NA	NA	N25-01459	NA	NA	SAMN54118575	NA	NA
20250121_sample263	Staphylococcus hominis	NA	NA	NA	Staphylococcus hominis	NA	NA	genomic method matched conventional method	28036	29996875	9.9	3873	95.28	1.54	2298624	10.4392	35	165639	313603	0.32	Staphylococcus hominis	NA	NA	N25-01460	NA	NA	SAMN54118576	NA	NA
20250121_sample264	Escherichia coli	Streptococcus pneumoniae	NA	NA	Escherichia coli	Streptococcus pneumoniae	NA	genomic method matched conventional method	107554	115183348	12.1	3463	100	7.94	5319112	17.535	63	516096	1230840	0.5	Escherichia coli	Streptococcus pneumoniae	NA	N25-01461	N25-03527	NA	SAMN54118577	SAMN54118649	NA
20250204_sample265	Streptococcus salivarius	NA	NA	NA	Streptococcus salivarius group	NA	NA	genomic method more accurate than conventional method	23068	17235710	10	2406	78.53	4.68	2055677	6.35227	150	19477	54266	0.39	Streptococcus salivarius	NA	NA	N25-03224	NA	NA	SAMN54118578	NA	NA
20250204_sample266	Staphylococcus epidermidis	NA	NA	NA	Staphylococcus epidermidis	NA	NA	genomic method matched conventional method	50509	64653492	14.5	2667	99.98	0.25	2575861	22.5529	18	150855	1087331	0.32	Staphylococcus epidermidis	NA	NA	N25-03225	NA	NA	SAMN54118579	NA	NA
20250204_sample267	Streptococcus pneumoniae	NA	NA	NA	Streptococcus pneumoniae	NA	NA	genomic method matched conventional method	35218	15360370	11	681	13.88	0	337517	11.5919	90	4073	10842	0.4	Streptococcus pneumoniae	NA	NA	N25-03226	NA	NA	SAMN54118580	NA	NA
20250204_sample268	Proteus mirabilis	NA	NA	NA	Proteus mirabilis	NA	NA	genomic method matched conventional method	19376	27905713	12.9	3771	85	0.91	3555039	6.5917	118	44345	146728	0.39	Proteus mirabilis	NA	NA	N25-03227	NA	NA	SAMN54118581	NA	NA
20250204_sample269	Escherichia coli	NA	NA	NA	Escherichia coli	NA	NA	genomic method matched conventional method	19033	27440548	12.7	3976	72.01	2.81	3985368	5.21612	163	32680	126212	0.51	Escherichia coli	NA	NA	N25-03228	NA	NA	SAMN54118582	NA	NA
20250218_sample270	Streptococcus pneumoniae	NA	NA	NA	Streptococcus pneumoniae	NA	NA	genomic method matched conventional method	20611	7532149	11.5	446	NA	NA	NA	NA	NA	NA	NA	NA	Streptococcus pneumoniae	NA	NA	N25-03229	NA	NA	SAMN54118583	NA	NA
20250218_sample271	Candida albicans	NA	NA	NA	Candida albicans	NA	NA	genomic method matched conventional method	10370	2273749	8.3	205	6.38	0	2563	142.148	1	2563	2563	0.35	Candida albicans	NA	NA	N25-03230	NA	NA	SAMN54118584	NA	NA
20250218_sample272	Eubacterium infirmum	NA	NA	NA	Prevotella heprinolytica	NA	NA	genomic method did not match conventional method	5947	4599924	9.3	3247	4.97	0	95501	5.87182	12	10540	16459	0.39	Bacteroides heparinolyticus	NA	NA	N25-03231	NA	NA	SAMN54118585	NA	NA
20250218_sample273	Cutibacterium acnes	NA	NA	NA	Cutibacterium species	NA	NA	genomic method more accurate than conventional method	48132	60844283	13.4	2936	100	0.08	2551163	20.8929	5	763134	1259044	0.6	NA	NA	NA	NA	NA	NA	NA	NA	NA
20250218_sample274	Pseudomonas aeruginosa	NA	NA	NA	Pseudomonas aeruginosa	NA	NA	genomic method matched conventional method	49016	50336845	13.5	2194	81.15	2.43	5574083	7.2815	522	14789	80313	0.66	Pseudomonas aeruginosa	NA	NA	N25-03233	NA	NA	SAMN54118586	NA	NA
20250218_sample275	Corynebacterium jeikeium	NA	NA	NA	Corynebacterium species	NA	NA	genomic method more accurate than conventional method	21222	10723375	9.7	1448	18.97	0.76	706650	5.29582	109	7721	23769	0.59	Corynebacterium sp. jeikeium	NA	NA	N25-03234	NA	NA	SAMN54118587	NA	NA
20250218_sample276	Enterococcus faecium	NA	NA	NA	Enterococcus faecium	NA	NA	genomic method matched conventional method	26552	29222240	13.7	2170	70.62	4.46	2570436	9.08733	321	11111	78535	0.38	Enterococcus faecium	NA	NA	N25-03235	NA	NA	SAMN54118588	NA	NA
20250218_sample277	Cutibacterium acnes	NA	NA	NA	Cutibacterium acnes	NA	NA	genomic method matched conventional method	40762	54399044	13.3	3313	99.99	0.09	2494269	18.3837	3	1380645	1380645	0.6	NA	NA	NA	NA	NA	NA	NA	NA	NA
20250218_sample278	Escherichia coli	NA	NA	NA	Escherichia coli	NA	NA	genomic method more accurate than conventional method	27622	36631509	13.3	3245	85.34	3.38	4559033	6.58414	190	34707	153496	0.51	Escherichia coli	NA	NA	N25-03237	NA	NA	SAMN54118589	NA	NA
20250218_sample279	Escherichia coli	NA	NA	NA	Escherichia coli	NA	NA	genomic method matched conventional method	27326	28560558	11.4	3233	69.55	2.3	3618875	5.61547	194	25461	72429	0.5	Escherichia coli	NA	NA	N25-03239	NA	NA	SAMN54118590	NA	NA
20250304_sample280	Enterococcus faecalis	NA	NA	NA	Enterococcus faecalis	NA	NA	genomic method matched conventional method	168425	212421604	14.3	2650	100	0.32	3162791	60.5056	4	3011945	3011945	0.37	Enterococcus faecalis	NA	NA	N25-03240	NA	NA	SAMN54118591	NA	NA
20250304_sample281	Streptococcus pneumoniae	NA	NA	NA	Streptococcus pneumoniae	NA	NA	genomic method matched conventional method	122431	41701101	11.5	399	2.98	0	38963	127.946	13	2777	5185	0.35	Streptococcus pneumoniae	NA	NA	N25-03241	NA	NA	SAMN54118592	NA	NA
20250304_sample282	Staphylococcus pettenkoferi	NA	NA	NA	Staphylococcus argensis/pettenkoferi	Staphylococcus capitis	NA	convential method detected more species	166031	157133982	12.5	2265	99.99	0.3	2609902	51.6834	10	818787	999096	0.38	Staphylococcus pettenkoferi	Staphylococcus capitis	NA	N25-03242	N25-03243	NA	SAMN54118593	SAMN54118594	NA
20250304_sample283	Streptococcus pneumoniae	NA	NA	NA	Streptococcus pneumoniae	NA	NA	genomic method matched conventional method	75149	23294200	11	361	6.98	0	2952	989.306	1	2952	2952	0.4	Streptococcus pneumoniae	NA	NA	N25-03241	NA	NA	SAMN54118592	NA	NA
20250304_sample284	Klebsiella pneumoniae	NA	NA	NA	Klebsiella pneumoniae/variicola	NA	NA	genomic method more accurate than conventional method	65471	99629112	13.6	3869	100	0.13	5601695	15.6838	10	891104	1644398	0.57	Klebsiella pneumoniae	NA	NA	N25-03244	NA	NA	SAMN54118595	NA	NA
20250304_sample285	Staphylococcus epidermidis	NA	NA	NA	Staphylococcus epidermidis	Acinetobacter species	NA	convential method detected more species	127425	225901153	15.6	3958	100	0.26	2657778	78.0156	28	604332	773954	0.32	Staphylococcus epidermidis	Acinetobacter variabilis	NA	N25-03245	N25-03246	NA	SAMN54118596	SAMN54118597	NA
20250318_sample286	Staphylococcus epidermidis	Staphylococcus lugdunensis	NA	NA	Staphylococcus epidermidis	Staphylococcus lugdunensis	NA	genomic method matched conventional method	57412	47731893	10	2766	99.22	4.77	2664380	13.8553	59	84062	312675	0.32	Staphylococcus epidermidis	Staphylococcus lugdunensis	NA	N25-03247	N25-03248	NA	SAMN54118598	SAMN54118599	NA
20250318_sample287	Streptococcus pyogenes	NA	NA	NA	Streptococcus pyogenes	NA	NA	genomic method matched conventional method	10035	5603488	8.7	2611	17.17	0.03	386895	4.34664	37	11990	26824	0.39	Streptococcus pyogenes	NA	NA	N25-03249	NA	NA	SAMN54118600	NA	NA
20250318_sample288	Klebsiella pneumoniae	NA	NA	NA	Klebsiella pneumoniae	NA	NA	genomic method matched conventional method	170355	244841662	14.4	3193	100	0.16	5670539	38.8417	10	4862615	4862615	0.57	Klebsiella pneumoniae	NA	NA	N25-03250	NA	NA	SAMN54118601	NA	NA
20250318_sample289	Staphylococcus haemolyticus	NA	NA	NA	Staphylococcus haemolyticus	NA	NA	genomic method matched conventional method	254260	349226961	14.7	2468	99.96	1.64	2690507	111.233	4	2639953	2639953	0.33	Staphylococcus haemolyticus	NA	NA	N25-03251	NA	NA	SAMN54118602	NA	NA
20250318_sample290	Weissella confusa	NA	NA	NA	Weisella species	NA	NA	genomic method more accurate than conventional method	90159	131754697	12.3	4322	100	2.85	2515518	43.0807	6	1863394	1863394	0.45	Weissella confusa	NA	NA	N25-03252	NA	NA	SAMN54118603	NA	NA
20250318_sample291	Bacillus paranthracis	NA	NA	NA	Bacillus cereus group	NA	NA	genomic method more accurate than conventional method	33045	21940035	11.6	1266	15.67	1.01	1081717	7.67897	152	9082	24515	0.35	Bacillus paranthracis	NA	NA	N25-03253	NA	NA	SAMN54118604	NA	NA
20250318_sample292	Staphylococcus epidermidis	NA	NA	NA	Staphylococcus epidermidis	NA	NA	genomic method matched conventional method	60737	101478130	12.9	4575	99.99	0.07	2613778	34.5949	12	1690890	1690890	0.32	Staphylococcus epidermidis	NA	NA	N25-03254	NA	NA	SAMN54118605	NA	NA
20250318_sample293	Staphylococcus epidermidis	Staphylococcus hominis	NA	NA	Staphylococcus epidermidis	NA	NA	genomic method detected more species	101708	174823334	14.7	4071	100	10.96	3042218	50.192	57	2465120	2465120	0.32	Staphylococcus epidermidis	NA	NA	N25-03255	NA	NA	SAMN54118606	NA	NA
20250415_sample294	Staphylococcus aureus	NA	NA	NA	Staphylococcus aureus	NA	NA	genomic method matched conventional method	139107	211904878	13.7	3917	100	0.15	2803713	66.9127	2	2738164	2738164	0.33	Staphylococcus aureus	NA	NA	N25-03256	NA	NA	SAMN54118607	NA	NA
20250415_sample295	Enterococcus faecalis	NA	NA	NA	Enterococcus faecalis	NA	NA	genomic method matched conventional method	91754	72152269	10.9	2269	100	1.08	3136146	19.1511	22	454348	573000	0.37	Enterococcus faecalis	NA	NA	N25-03257	NA	NA	SAMN54118608	NA	NA
20250415_sample296	Streptococcus infantis	NA	NA	NA	Streptococcus mitis group	NA	NA	genomic method more accurate than conventional method	21873	5437141	8.7	284	5.59	0	15186	76.2094	4	4002	4914	0.38	Streptococcus sp.	NA	NA	N25-03258	NA	NA	SAMN54118609	NA	NA
20250415_sample297	Staphylococcus warneri	NA	NA	NA	Staphylococcus warneri	NA	NA	genomic method matched conventional method	178660	83638989	11.6	697	99.63	2.59	2627514	24.5805	114	39398	158407	0.33	Staphylococcus warneri	NA	NA	N25-03259	NA	NA	SAMN54118610	NA	NA
20250415_sample298	Moraxella nonliquefaciens	NA	NA	NA	Moraxella nonliquefaciens	NA	NA	genomic method matched conventional method	78099	40090329	10.7	1159	86.87	3.18	2265179	13.3959	92	34720	126914	0.42	Moraxella nonliquefaciens	NA	NA	N25-03260	NA	NA	SAMN54118611	NA	NA
20250415_sample299	Staphylococcus aureus	NA	NA	NA	Staphylococcus aureus	NA	NA	genomic method matched conventional method	277603	334549074	14.1	2585	100	0.15	2806597	103.982	3	1257690	1349634	0.33	Staphylococcus aureus	NA	NA	N25-03261	NA	NA	SAMN54118612	NA	NA
20250415_sample300	Enterococcus faecium	NA	NA	NA	Enterococcus faecium	NA	NA	genomic method matched conventional method	181102	339043811	15.1	4238	100	2.74	3260089	94.9886	9	2814762	2814762	0.38	Enterococcus faecium	NA	NA	N25-03262	NA	NA	SAMN54118613	NA	NA
20250415_sample301	Klebsiella variicola	NA	NA	NA	Klebsiella pneumoniae/variicola	NA	NA	genomic method more accurate than conventional method	52656	54665453	10.6	3671	99.17	3.95	5638837	8.23765	97	90371	296825	0.57	Klebsiella variicola	NA	NA	N25-03263	NA	NA	SAMN54118614	NA	NA
20250415_sample302	Streptococcus agalactiae	NA	NA	NA	Streptococcus agalactiae	NA	NA	genomic method matched conventional method	35438	34781752	9.5	4048	99.99	0.74	2116241	13.4502	7	393689	521966	0.36	Streptococcus agalactiae	NA	NA	N25-03264	NA	NA	SAMN54118615	NA	NA
20250415_sample303	Staphylococcus hominis	NA	NA	NA	Staphylococcus hominis	NA	NA	genomic method matched conventional method	92523	104920334	9.6	4227	99.99	0.08	2358422	36.9936	9	770870	861114	0.32	Staphylococcus hominis	NA	NA	N25-03265	NA	NA	SAMN54118616	NA	NA
20250520_sample304	Escherichia coli	Streptococcus sp. HMSC074B11	NA	NA	Escherichia coli	Streptococcus mitis group	NA	genomic method more accurate than conventional method	84748	100025672	13.5	2942	100	11.02	5869313	14.9089	100	298722	496986	0.49	Escherichia coli	Streptococcus sp. HMSC074B11	NA	N25-03266	N25-03267	NA	SAMN54118617	SAMN54118618	NA
20250520_sample305	Streptococcus agalactiae	NA	NA	NA	Streptococcus agalactiae	NA	NA	genomic method matched conventional method	31723	26081321	10.4	2768	100	0.78	1999973	10.9636	46	79752	176290	0.35	Streptococcus agalactiae	NA	NA	N25-03268	NA	NA	SAMN54118619	NA	NA
20250520_sample306	Staphylococcus aureus	NA	NA	NA	Staphylococcus aureus	NA	NA	genomic method matched conventional method	9000	7477689	9.5	4703	22.96	1.75	559596	4.17488	34	20654	56115	0.33	Staphylococcus aureus	NA	NA	N25-03269	NA	NA	SAMN54118620	NA	NA
20250520_sample307	Klebsiella pneumoniae	NA	NA	NA	Klebsiella pneumoniae	NA	NA	genomic method matched conventional method	122878	225618812	13.2	5687	100	0.06	5600934	33.4344	5	5117532	5117532	0.57	Klebsiella pneumoniae	NA	NA	N25-03270	NA	NA	SAMN54118621	NA	NA
20250520_sample308	Cutibacterium acnes	NA	NA	NA	Cutibacterium acnes	NA	NA	genomic method matched conventional method	76319	127219604	15.4	3571	100	0.11	2493126	45.2189	3	1347459	1347459	0.6	Cutibacterium acnes	NA	NA	N25-03271	NA	NA	SAMN54118622	NA	NA
20250520_sample309	Pseudomonas aeruginosa	NA	NA	NA	Pseudomonas aeruginosa	NA	NA	genomic method matched conventional method	169448	208491693	14.6	2683	100	0.38	6487598	29.3097	17	781134	1343266	0.66	Pseudomonas aeruginosa	NA	NA	N25-03272	NA	NA	SAMN54118623	NA	NA
20250520_sample310	Escherichia coli	NA	NA	NA	Escherichia coli	NA	NA	genomic method matched conventional method	96706	168327834	15.8	3611	100	1.09	5300327	28.1645	6	4653958	4653958	0.51	Escherichia coli	NA	NA	N25-03273	NA	NA	SAMN54118624	NA	NA
20250520_sample311	Klebsiella pneumoniae	NA	NA	NA	Klebsiella pneumoniae	NA	NA	genomic method matched conventional method	11427	15757613	9.5	5769	43	0.71	1931329	3.57709	86	29005	71458	0.57	Klebsiella pneumoniae	NA	NA	N25-03274	NA	NA	SAMN54118625	NA	NA
20250520_sample312	Acinetobacter radioresistens	Staphylococcus epidermidis	NA	NA	Acinetobacter species	Staphylococcus epidermidis	NA	genomic method more accurate than conventional method	658748	1388672267	17.3	3807	100	72.44	5709066	215.416	12	3086582	3086582	0.37	Acinetobacter radioresistens	Staphylococcus epidermidis	NA	N25-03275	N25-03276	NA	SAMN54118626	SAMN54118627	NA
20250520_sample313	Staphylococcus aureus	NA	NA	NA	Staphylococcus aureus	NA	NA	genomic method matched conventional method	192218	257687933	15.8	2572	100	0.51	2970994	79.3016	4	1784413	1784413	0.33	Staphylococcus aureus	NA	NA	N25-03277	NA	NA	SAMN54118628	NA	NA
20250603_sample314	Staphylococcus hominis	NA	NA	NA	Staphylococcus hominis	NA	NA	genomic method matched conventional method	300685	429755436	14.9	3201	99.99	1.39	2367776	160.637	5	1437048	1437048	0.32	Staphylococcus hominis	NA	NA	N25-03278	NA	NA	SAMN54118629	NA	NA
20250603_sample315	Streptococcus pasteurianus	NA	NA	NA	Streptococcus equinus group	NA	NA	genomic method more accurate than conventional method	249784	237687878	14.1	1905	100	0.26	2143056	93.3433	1	2143056	2143056	0.37	Streptococcus pasteurianus	NA	NA	N25-03279	NA	NA	SAMN54118630	NA	NA
20250603_sample316	Staphylococcus aureus	NA	NA	NA	Staphylococcus aureus	NA	NA	genomic method matched conventional method	502061	646736110	14.8	2820	100	0.45	2862051	197.914	2	2820498	2820498	0.33	Staphylococcus aureus	NA	NA	N25-03280	NA	NA	SAMN54118631	NA	NA
20250603_sample317	Staphylococcus epidermidis	NA	NA	NA	Staphylococcus epidermidis	NA	NA	genomic method matched conventional method	305948	531263483	16.3	3563	99.98	0.03	2460659	193.443	1	2460659	2460659	0.32	Staphylococcus epidermidis	NA	NA	N25-03281	NA	NA	SAMN54118632	NA	NA
20250603_sample318	Staphylococcus hominis	NA	NA	NA	Staphylococcus hominis	NA	NA	genomic method matched conventional method	35582	12584162	9.2	1326	7.83	0.07	231762	25.0354	16	19779	44875	0.32	NA	NA	NA	NA	NA	NA	NA	NA	NA
20250603_sample319	Enterococcus faecium	NA	NA	NA	Enterococcus faecium	NA	NA	genomic method matched conventional method	257795	568620260	16.4	4915	100	3.42	3216434	158.391	6	2823749	2823749	0.38	Enterococcus faecium	NA	NA	N25-03283	NA	NA	SAMN54118633	NA	NA
20250603_sample320	Staphylococcus epidermidis	NA	NA	NA	Staphylococcus epidermidis	NA	NA	genomic method matched conventional method	289618	388884787	14.6	2968	100	0.59	2599623	134.897	6	2560207	2560207	0.32	Staphylococcus epidermidis	NA	NA	N25-03284	NA	NA	SAMN54118634	NA	NA
20250603_sample321	Klebsiella pneumoniae	NA	NA	NA	Klebsiella pneumoniae	NA	NA	genomic method matched conventional method	124821	227252465	15.9	4001	100	0.26	5119706	40.2585	1	5119706	5119706	0.58	Klebsiella pneumoniae	NA	NA	N25-03285	NA	NA	SAMN54118635	NA	NA
