# Supplementary material for: Rapid identification of microbial pathogens and antimicrobial resistance from bloodstream infections using long-read sequencing
Source: Microb Genom. 2026 Jun 11;12(6):001699. doi: 10.1099/mgen.0.001699 (PMC13256323; doi:10.1099/mgen.0.001699)
Supplement: Table S2. [file mgen-12-01699-s003.xlsx]

## Sheet: Sheet1
Supplementary Table 2. Full list of reportable antimicrobials included in this workflow from the Clinical and Laboratory Standards Institute document Performance Standards for Antimicrobial Susceptibility Testing: Informational Supplement M100 ED35:2025 Table 1 (Tier 1 and Tier 2)
CLSI Table	Organism	Tier 1 and Tier 2 Antibiotics
Table1A-1	Enterobacterales	Amikacin, Amoxicillin+Clavulanate, Ampicillin, Ampicillin+Sulbactam, Cefazolin, Cefepime, Cefotaxime, Cefotetan, Cefoxitin, Ceftriaxone, Cefuroxime, Ciprofloxacin, Ertapenem, Gentamicin, Imipenem, Levofloxacin, Meropenem, Piperacillin+Tazobactam, Tetracycline, Tobramycin, Trimethoprim+Sulfamethoxazole
Table1A-2	Salmonella, Shigella	Ampicillin, Azithromycin, Cefotaxime, Ceftriaxone, Ciprofloxacin, Levofloxacin, Trimethoprim+Sulfamethoxazole
Table1B-1	Pseudomonas	Cefepime, Ceftazidime, Ciprofloxacin, Imipenem, Levofloxacin, Meropenem, Piperacillin, Piperacillin+Tazobactam, Tobramycin
Table1B-2	Acinetobacter	Amikacin, Cefepime, Ceftazidime, Ciprofloxacin, Gentamicin, Imipenem, Levofloxacin, Meropenem, Minocycline, Piperacillin+Tazobactam, Tobramycin, Trimethoprim+Sulfamethoxazole
Table1B-4	Stenotrophomonas	Levofloxacin, Minocycline, Trimethoprim+Sulfamethoxazole
Table1B-5	Non-Enterobacterales	Amikacin, Aztreonam, Cefepime, Ceftazidime, Ciprofloxacin, Gentamycin, Imipenem, Levofloxacin, Meropenem, Minocycline, Piperacillin+Tazobactam, Tobramycin, Trimethoprim+Sulfamethoxazole
Table1C	Staphylococcus	Azithromycin, Cefoxitin, Clarithromycin, Clindamycin, Daptomycin, Doxycycline, Erythromycin, Linezolid, Minocycline, Oxacillin, Penicillin, Tetracycline, Trimethoprim+Sulfamethoxazole, Vancomycin
Table1D	Enterococcus	Ampicillin, Daptomycin, Gentamicin, Linezolid, Penicillin, Vancomycin
Table1E	Haemophilus influenzae	Amoxicillin+Clavulanate, Ampicillin, Ampicillin+Sulbactam, Cefotaxime, Ceftazidime, Ceftriaxone, Ciprofloxacin, Levofloxacin, Moxifloxacin, Trimethoprim+Sulfamethoxazole
Table1G	Streptococcus pneumoniae	Cefotaxime, Ceftriaxone, Clindamycin, Doxycycline, Erythromycin, Levofloxacin, Meropenem, Moxifloxacin, Penicillin, Tetracycline, Trimethoprim+Sulfamethoxazole, Vancomycin
Table1H-1	Streptococcus (Group A and B)	Ampicillin, Clindamycin, Erythromycin, Penicillin, Tetracycline
Table1H-2	Streptococcus VGS	Ampicillin, Cefotaxime, Ceftriaxone, Penicillin, Vancomycin
Table1I	Neisseria meningitidis	Cefotaxime, Ceftriaxone, Penicillin
Note: this workflow cannot confirm the following Tier 1 and Tier 2 antimicrobials:
Enterobacterales: Ampicillin+Sulbactam
Enterobacterales, Salmonella, Shigella, Pseudomonas aeruginosa, Stenotrophomonas, Burkholderia, non-Enterobacterales Gram negatives, and Streptococcus pneumoniae: Levofloxacin
Staphylococcus species and Enterococcus species: Daptomycin
Streptococcus pneumoniae: Moxifloxacin
Neisseria meningitidis: Cefotaxime, Ceftriaxone, Penicillin
